# Supplementary material for: Interaction between Health and Financial Status on Coping Behaviors during the COVID-19 Pandemic
Source: Int J Environ Res Public Health. 2022 Oct 19;19(20):13498. doi: 10.3390/ijerph192013498 (PMC9603478; doi:10.3390/ijerph192013498)
Supplement: Supplementary file 1 [file ijerph-19-13498-s001.zip]

Archive with 1 entries (1 files):
- Ranalysesdata.xlsx
