# Supplementary material for: Interaction between Health and Financial Status on Coping Behaviors during the COVID-19 Pandemic
Source: Int J Environ Res Public Health. 2022 Oct 19;19(20):13498. doi: 10.3390/ijerph192013498 (PMC9603478; doi:10.3390/ijerph192013498)
Supplement: Supplementary file 1 [file ijerph-19-13498-s001.zip › Ranalysesdata.xlsx]

## Sheet: Sheet1
	F2	F3				F7	F8	F9	C1	C2	C3	C4	H1	DEN1	DEN2	OPT1	OPT2	GA	ACT1	ACT2	GIVE1	GIVE2	Gender	Age	MaritalStatus	Education
5	5	5	6	6	6	6	5	5	4	3	3	3	3	2	2	3	3	2	3	3	2	2	2	4	1	5
5	5	3	4	6	5	1	4	2	2	3	2	3	4	1	1	3	3	3	3	3	1	1	1	2	3	5
6	6	5	6	2	6	6	4	3	3	2	3	3	5	2	2	3	3	2	3	2	1	1	1	2	3	5
7	6	6	7	7	7	6	4	4	3	3	3	3	5	1	1	3	3	3	3	3	1	1	2	2	3	4
3	4	5	6	6	7	4	4	3	3	3	3	3	5	1	1	3	3	4	3	3	1	1	2	2	3	4
4	4	4	4	4	4	4	4	4	2	2	2	2	4	2	2	2	3	3	2	2	3	2	1	2	3	5
7	6	6	7	3	6	5	4	4	3	3	3	3	4	1	1	3	3	3	3	2	1	1	1	2	3	4
7	7	6	7	7	7	7	4	4	3	3	3	3	4	1	1	4	4	2	3	3	1	1	1	4	2	4
6	6	6	4	1	1	2	2	1	3	2	3	4	5	1	1	4	4	3	3	3	1	1	1	2	3	4
7	7	7	7	7	7	5	3	3	4	3	4	3	5	1	1	2	3	2	3	3	1	1	1	2	3	5
7	5	5	7	7	7	1	4	4	3	2	3	3	5	2	2	1	2	2	2	2	1	1	2	2	1	3
7	4	4	6	7	7	1	3	1	2	2	3	2	5	1	1	2	3	2	3	2	1	1	1	2	3	4
7	6	6	7	7	7	7	5	1	3	3	3	2	2	1	1	3	2	2	2	1	1	1	1	2	3	4
6	6	6	6	6	6	6	4	4	3	3	3	2	4	1	1	2	2	2	3	2	1	1	1	2	3	5
7	7	7	7	7	7	7	6	6	3	2	3	3	4	1	1	3	3	3	3	3	1	1	1	2	3	4
7	7	7	7	7	6	1	4	1	3	1	3	3	4	1	1	2	3	3	4	3	1	1	1	2	3	4
6	6	6	6	6	6	6	4	3	3	2	3	3	4	1	1	2	2	3	3	3	1	1	1	2	3	4
5	3	3	6	6	6	4	4	4	3	3	3	3	4	3	3	2	2	3	2	3	1	1	1	2	3	4
7	6	6	7	2	2	2	4	3	3	2	3	2	4	2	2	3	3	2	3	3	2	2	1	2	3	5
5	4	5	5	6	3	5	4	4	3	2	2	2	4	3	3	3	3	3	3	3	3	3	1	2	1	5
3	5	5	3	3	3	5	4	4	4	2	3	3	4	2	2	2	2	3	2	2	2	2	2	2	3	5
3	2	2	4	6	6	2	4	4	3	3	3	3	4	1	1	1	2	3	2	2	1	1	1	1	3	4
7	7	7	7	3	7	6	4	4	3	3	4	3	5	2	2	4	4	1	4	4	1	1	1	2	3	4
7	5	5	4	7	3	5	3	3	3	3	3	3	4	1	1	3	3	2	3	2	1	1	1	2	3	4
7	7	7	7	7	7	1	5	5	3	4	4	4	4	1	1	4	4	1	4	4	1	1	2	2	3	4
3	5	3	4	3	3	2	3	3	3	3	3	3	4	3	3	3	3	2	3	3	1	1	1	2	3	4
7	5	5	7	7	7	1	4	1	3	3	3	3	5	1	1	3	3	2	3	3	1	1	1	2	3	4
6	5	5	6	6	6	4	5	4	2	2	2	3	2	2	2	4	3	1	3	2	1	1	1	2	3	4
7	7	7	7	7	7	6	4	4	3	3	3	3	5	1	1	1	3	2	3	3	1	1	1	2	3	5
7	6	6	7	7	7	6	4	4	3	3	3	3	5	2	2	3	3	3	3	3	2	2	2	2	3	4
7	6	6	6	6	6	6	4	4	1	1	1	1	5	2	2	3	2	2	3	3	1	1	2	2	1	4
7	2	1	1	1	1	1	3	3	2	1	1	2	3	1	1	2	1	1	1	1	1	1	1	2	3	4
6	6	5	6	6	6	5	5	4	3	3	3	3	5	1	1	3	3	2	2	3	1	1	1	2	3	4
7	7	7	6	6	6	6	5	5	3	3	3	3	4	1	1	3	3	2	2	3	1	1	2	2	3	4
7	6	6	6	7	2	1	4	4	3	2	2	3	3	2	2	3	3	3	2	2	3	3	1	3	2	4
4	4	4	3	4	5	4	4	3	2	3	3	3	3	3	2	3	2	3	2	3	3	2	1	2	3	4
2	5	5	3	2	3	5	7	6	3	3	3	3	2	3	3	4	3	2	3	3	4	4	2	2	1	2
7	7	7	7	7	1	3	5	5	4	4	4	4	5	4	4	4	4	2	4	4	4	4	1	2	3	4
5	4	3	7	7	7	1	4	3	3	3	3	3	5	3	1	3	3	2	2	2	1	1	2	2	3	5
7	6	6	7	7	1	4	3	4	3	1	3	2	4	2	3	2	3	3	2	2	3	2	1	2	3	4
7	1	1	7	7	7	1	7	7	1	1	1	1	5	1	1	1	1	5	1	1	1	1	2	2	3	4
7	3	3	7	4	1	3	4	1	3	3	2	2	5	1	1	3	3	1	1	2	1	1	1	2	3	4
7	7	7	7	7	7	7	5	5	3	3	3	3	5	1	1	3	3	4	3	3	1	1	1	2	3	4
6	6	6	6	3	3	3	2	3	2	1	3	3	4	1	1	3	3	3	3	3	1	1	2	2	3	4
7	6	6	7	7	7	6	4	4	1	2	3	2	5	2	2	3	3	2	2	2	1	1	2	2	3	4
7	7	7	7	7	1	1	3	5	2	2	3	3	4	1	1	2	3	2	3	1	1	1	1	2	1	5
5	3	3	5	5	5	3	4	4	1	2	1	1	5	2	2	2	2	3	2	2	2	2	2	2	3	4
7	7	7	1	7	1	1	4	1	2	1	2	2	5	1	1	4	3	2	3	2	1	1	2	2	3	4
7	6	6	7	7	3	5	4	3	3	3	3	3	4	1	1	3	3	3	3	3	1	1	1	2	3	4
7	6	5	7	6	3	6	4	4	1	2	1	2	4	1	2	4	4	3	3	3	1	1	1	5	1	3
7	2	2	6	6	7	1	5	3	2	2	1	1	5	2	2	2	2	3	2	2	2	2	2	5	1	4
3	3	3	3	3	3	3	4	4	2	2	2	2	3	2	2	2	3	2	3	3	1	1	1	2	3	5
7	6	6	3	7	3	5	5	2	3	2	3	3	3	1	1	1	1	2	1	1	1	1	1	2	3	5
4	3	4	5	4	4	4	4	3	2	1	2	2	4	2	3	2	3	3	2	3	2	3	2	2	3	4
7	7	7	6	7	7	1	3	1	3	2	3	3	5	1	1	2	2	2	3	2	1	1	1	2	3	4
6	3	3	5	3	3	5	4	4	3	2	2	2	4	1	1	1	3	2	2	3	1	1	1	2	3	5
7	2	2	6	6	6	2	4	5	3	3	1	1	5	1	1	1	2	4	2	2	1	1	1	2	3	4
7	7	6	7	7	7	7	5	4	4	4	4	4	5	1	1	2	2	2	2	2	1	1	2	2	3	5
7	3	6	7	7	7	7	5	5	2	1	1	1	5	2	3	2	3	2	3	2	1	3	1	4	1	4
6	6	2	6	2	1	1	2	3	3	2	2	2	5	1	1	1	1	2	2	2	1	1	2	2	3	4
7	7	7	7	7	7	7	4	4	4	3	4	4	5	4	1	4	4	1	4	4	1	1	1	4	1	4
2	6	6	7	6	6	6	6	4	3	3	4	4	5	4	3	4	4	2	3	3	1	1	1	2	3	4
6	3	3	5	5	6	3	3	3	3	3	3	4	2	3	3	3	3	1	4	3	4	3	1	2	3	4
3	5	5	3	3	3	5	5	5	3	3	3	3	5	3	3	3	3	2	3	3	3	3	2	2	3	4
4	3	4	4	4	4	4	4	4	2	2	2	2	4	2	2	2	2	3	2	2	2	2	2	2	1	4
5	6	6	2	6	6	5	5	4	3	3	4	4	5	1	1	2	2	1	2	2	1	1	1	3	1	5
7	7	7	7	7	7	2	4	3	3	3	3	3	5	1	1	3	3	2	4	4	1	1	1	2	3	4
7	7	7	7	7	7	7	4	4	4	1	4	4	5	1	1	1	4	2	4	4	1	1	2	2	1	5
7	7	7	7	7	7	7	5	5	2	2	2	2	4	1	1	2	2	1	3	3	1	1	2	4	1	4
3	5	5	7	7	3	5	4	4	3	3	3	3	5	2	3	2	3	3	2	2	1	1	1	2	3	4
4	4	4	4	4	4	4	4	4	2	1	1	1	4	1	1	1	1	3	1	1	1	1	2	4	1	5
7	1	1	7	7	7	7	5	5	3	3	2	3	4	1	1	2	3	2	1	1	1	1	1	4	1	5
6	5	5	6	6	6	2	4	4	1	1	1	1	5	3	3	3	3	3	3	3	3	3	1	2	3	5
6	5	5	6	6	6	5	4	4	3	3	3	3	4	1	2	2	3	2	3	2	1	1	1	2	3	4
7	4	3	3	6	1	2	1	1	3	3	3	3	3	1	1	2	2	2	2	2	1	1	2	3	3	4
3	2	2	2	2	7	1	2	3	1	1	2	1	1	1	1	3	2	2	2	2	1	1	1	3	1	4
7	6	6	7	7	7	6	4	4	3	3	3	3	4	1	1	3	3	2	3	3	1	1	1	3	1	5
4	5	4	4	4	3	4	4	4	2	3	3	3	3	3	3	3	3	3	2	3	2	3	2	2	1	4
7	6	6	7	7	7	6	5	5	3	3	3	3	2	1	1	4	4	2	2	1	1	1	1	3	3	5
7	6	5	7	7	4	4	4	4	3	3	3	3	2	1	1	2	3	2	4	3	1	1	1	3	1	5
6	2	5	6	6	6	2	4	4	3	3	3	2	4	3	2	3	3	3	2	3	3	2	1	2	3	4
5	2	2	2	2	2	1	2	2	3	1	3	2	3	1	2	4	3	2	4	4	1	1	1	3	2	3
7	7	7	7	7	1	3	4	4	4	4	4	4	5	1	1	4	4	3	4	4	1	1	2	2	1	3
5	3	4	4	5	5	5	5	3	2	3	2	2	4	2	2	3	2	5	3	1	3	3	2	4	1	5
5	2	3	6	6	6	2	4	4	3	3	2	3	5	2	2	1	1	3	2	1	1	1	2	4	1	4
6	4	4	3	3	2	2	3	5	3	3	3	3	4	1	1	4	3	4	3	3	1	1	1	3	1	4
6	6	6	6	6	6	5	4	4	2	2	3	3	3	1	1	1	1	3	1	1	1	1	2	2	3	4
7	4	3	7	7	7	4	4	2	3	3	4	4	5	1	1	3	3	1	3	3	1	1	2	5	1	4
5	1	2	2	1	1	2	2	2	2	1	2	2	3	1	1	4	4	4	3	3	1	1	1	3	1	3
7	7	7	7	7	7	7	5	5	4	4	4	4	5	1	1	3	3	1	3	3	1	1	1	5	2	5
7	7	7	7	7	7	7	5	5	4	4	4	4	4	1	1	3	3	3	3	3	1	1	1	5	1	4
7	7	7	7	7	7	6	4	4	3	3	3	3	5	1	1	3	4	3	4	2	1	1	2	4	1	5
5	6	6	2	2	2	6	5	6	4	3	3	3	5	3	4	3	4	5	4	4	1	1	2	5	1	5
7	7	7	7	7	7	7	5	5	1	1	3	3	5	3	1	3	4	2	3	3	2	3	1	4	1	3
7	3	3	5	5	5	3	3	3	3	2	2	2	5	2	1	1	1	1	1	1	1	1	2	4	1	4
7	6	6	2	6	6	6	4	4	3	3	3	3	5	1	1	3	3	4	4	2	1	1	2	2	1	4
7	7	6	7	7	3	3	4	4	2	1	2	2	3	1	1	3	2	3	2	1	1	1	1	4	1	4
7	6	5	7	3	3	2	4	2	3	3	3	3	2	1	1	3	3	1	4	3	1	1	1	2	3	4
4	4	4	4	4	4	4	4	4	2	2	2	3	4	3	3	3	3	4	3	3	3	3	1	2	3	4
6	6	6	6	6	6	6	4	4	2	2	2	2	4	1	1	3	3	3	3	3	1	1	1	2	3	5
7	1	1	4	7	7	2	4	4	3	3	3	3	4	1	1	3	3	2	1	2	1	1	2	2	3	3
7	1	1	7	7	7	7	5	5	1	3	2	2	2	2	1	1	3	1	3	3	1	1	2	5	1	5
7	7	7	7	7	7	7	5	5	3	3	3	3	5	1	2	4	3	3	2	2	1	1	1	2	3	5
7	6	5	6	5	3	5	5	4	4	4	2	3	2	1	2	3	3	2	3	3	1	1	2	2	3	4
6	6	6	7	3	6	6	4	4	3	3	3	3	4	3	3	2	2	2	2	2	1	1	1	4	1	5
7	7	7	7	3	5	3	5	2	2	1	3	3	2	1	1	3	3	4	4	2	1	1	1	2	3	4
2	6	6	6	6	6	5	5	3	3	3	3	3	4	1	1	3	3	2	3	3	1	1	1	2	3	5
7	1	1	7	7	7	1	1	1	2	2	2	2	4	1	1	2	2	5	1	1	2	2	2	2	3	5
7	6	6	1	2	2	3	3	3	3	3	3	3	5	1	1	3	3	3	3	2	3	1	2	2	3	4
7	5	2	3	3	3	5	3	3	3	2	3	3	4	1	1	3	3	2	2	3	1	1	1	3	3	5
7	6	6	6	4	4	6	5	5	2	2	3	2	4	2	3	1	3	2	2	2	3	1	2	6	1	5
6	5	3	2	6	2	4	4	4	3	2	2	1	4	3	1	3	3	3	2	2	2	2	1	5	1	2
7	7	7	7	7	7	7	4	4	2	3	3	3	5	1	1	4	4	2	3	3	4	1	1	4	1	4
7	7	7	1	1	2	3	5	4	3	3	3	3	5	1	1	3	3	1	1	1	1	1	1	2	3	4
7	6	6	6	3	3	5	4	3	3	3	3	3	4	2	2	2	3	3	2	2	1	1	1	5	1	3
7	6	5	6	4	3	4	4	4	3	3	3	3	4	2	2	4	3	2	3	3	1	1	1	5	2	4
3	5	5	3	2	3	6	6	5	3	3	2	3	4	2	2	2	2	2	2	2	2	2	1	2	3	4
7	1	1	7	7	7	1	1	1	3	3	3	3	4	1	1	4	3	1	3	3	1	1	2	3	1	5
7	7	7	7	7	7	7	5	5	1	2	1	1	5	1	1	1	1	1	2	2	1	1	2	5	1	5
7	7	7	7	7	7	7	4	4	3	3	3	3	3	1	1	2	3	1	3	2	1	1	2	4	1	5
7	7	7	1	7	7	7	5	4	4	4	3	3	5	1	3	4	4	3	4	4	1	1	1	4	1	5
7	7	7	7	7	7	7	4	3	2	1	3	2	5	1	1	2	3	4	2	2	3	2	1	2	3	5
6	6	5	5	6	5	5	4	4	3	3	3	3	4	1	1	2	3	1	4	1	1	1	1	5	1	4
7	6	6	7	7	7	6	4	3	3	2	2	2	4	1	1	3	3	3	3	3	3	1	2	4	1	5
7	7	7	7	7	7	7	5	5	2	1	1	1	4	1	1	3	3	2	4	4	1	1	1	3	3	5
7	7	7	7	7	7	7	4	4	2	2	2	2	3	2	1	2	3	3	3	3	1	1	1	2	3	4
7	6	6	7	7	7	6	5	5	3	2	3	3	4	1	1	1	3	3	2	2	1	1	1	2	3	5
7	1	1	7	7	7	7	6	4	3	3	3	3	4	1	1	3	2	1	3	3	1	1	1	6	1	5
7	5	6	5	5	6	2	4	3	3	3	3	3	4	1	1	2	3	1	3	3	1	1	1	3	3	4
7	7	7	7	7	7	7	4	4	3	3	3	3	3	1	1	2	2	1	2	2	1	1	2	5	4	4
7	7	7	7	7	3	3	4	4	3	3	3	3	3	1	1	3	3	3	3	3	1	1	1	4	1	4
7	6	6	7	7	7	7	6	6	4	2	4	3	5	2	3	2	2	1	4	2	3	2	2	5	1	5
6	3	3	3	3	3	3	3	3	3	1	3	3	4	1	1	2	1	2	1	1	1	1	2	2	3	4
1	7	7	7	2	5	5	5	5	4	3	3	3	5	3	1	3	4	2	4	3	3	1	2	4	1	4
7	6	6	7	6	3	6	5	5	4	3	3	3	5	1	1	3	3	1	3	2	1	1	2	4	1	4
7	6	6	7	7	6	4	4	4	3	3	3	3	5	1	1	2	2	3	3	3	1	1	1	2	3	4
7	6	6	5	5	5	6	4	4	3	3	3	3	3	1	1	3	3	2	3	3	1	1	1	4	1	4
7	1	4	7	7	1	4	3	3	1	1	1	1	5	1	1	1	1	1	1	1	1	1	2	3	1	4
7	2	3	7	7	6	3	2	2	1	1	2	2	3	1	1	3	2	2	3	3	1	1	1	4	1	4
6	5	6	5	4	5	5	4	4	3	3	4	4	4	1	1	3	3	3	3	2	1	1	2	3	3	5
4	4	4	4	4	4	3	3	4	3	2	3	3	4	3	3	3	3	3	3	3	2	2	2	4	1	4
5	6	6	7	7	7	6	5	5	1	1	2	3	5	1	1	4	4	1	3	3	1	3	1	4	1	4
6	6	6	6	6	3	2	3	3	3	3	3	3	4	2	3	3	3	2	4	3	2	1	2	2	3	4
7	7	7	7	7	7	7	4	4	3	2	3	3	4	1	1	3	3	2	3	3	1	1	2	4	1	5
7	6	6	7	7	7	6	4	3	3	3	3	3	4	1	1	3	3	2	3	3	1	1	1	3	1	5
1	7	7	1	1	1	7	7	7	3	2	4	3	5	1	1	3	4	1	3	2	1	1	2	4	1	4
7	7	7	7	7	4	6	4	4	2	2	2	2	3	1	1	2	1	1	2	2	1	1	1	2	2	4
6	2	2	6	6	6	2	2	2	1	1	3	3	3	3	3	3	2	4	3	3	3	3	3	4	1	4
6	6	6	3	4	6	5	4	4	3	2	3	3	4	2	3	3	3	2	3	3	1	1	2	4	1	4
6	6	6	7	6	6	5	5	4	1	1	1	1	4	2	2	3	3	2	3	1	2	2	1	5	1	2
7	7	7	7	7	7	7	3	4	3	2	2	2	4	1	1	3	3	3	2	2	1	1	2	3	1	5
7	6	6	1	2	6	7	4	4	4	4	4	4	4	1	1	4	4	1	4	4	1	1	2	5	1	4
3	5	5	3	3	3	5	5	5	3	3	3	3	2	3	3	3	3	2	3	3	3	3	2	2	3	5
7	6	6	2	3	7	1	4	4	2	1	3	3	4	2	2	3	3	3	3	2	1	1	2	3	3	5
6	6	6	6	6	6	6	4	4	1	1	1	1	4	1	1	1	1	1	3	1	1	1	1	5	1	4
6	6	6	2	6	6	6	5	5	3	3	3	3	4	1	1	3	2	1	3	3	1	1	1	4	1	5
4	4	3	4	4	4	5	4	3	2	3	2	3	3	3	2	2	3	4	2	3	2	3	2	2	3	4
6	3	3	7	5	5	3	4	4	1	1	1	1	5	3	3	1	3	1	4	4	1	1	1	5	1	2
7	7	7	7	7	7	5	4	4	4	4	4	4	5	1	1	3	3	1	3	3	1	1	1	3	1	4
7	4	3	3	6	2	2	4	4	4	3	4	4	4	1	1	3	3	2	4	4	1	1	1	3	1	2
5	5	6	6	6	7	6	6	4	3	3	3	3	5	1	1	3	3	1	1	1	1	1	1	4	1	5
7	7	7	7	7	7	7	7	7	3	3	3	4	5	3	3	3	3	2	3	3	1	1	1	4	3	5
7	6	6	7	7	7	6	4	4	3	3	4	4	5	3	3	3	3	1	3	3	3	3	1	5	1	4
4	4	3	1	1	4	2	3	2	3	3	4	3	3	1	2	3	3	4	2	3	1	1	1	5	1	2
5	4	6	7	3	6	5	4	4	2	2	3	2	3	1	3	3	3	2	2	2	1	1	2	4	1	4
7	6	5	7	7	4	4	5	4	3	2	3	3	4	1	1	3	3	3	2	3	1	1	2	2	3	4
7	1	1	7	7	7	1	4	4	3	3	3	3	4	1	1	3	3	3	3	2	3	3	1	5	1	4
2	3	5	5	5	2	4	5	5	3	2	2	3	2	3	2	3	2	3	3	3	2	3	2	4	1	5
3	4	4	7	7	3	6	4	4	3	4	4	3	5	4	2	3	4	2	4	4	1	1	2	1	3	2
7	6	6	7	7	7	7	4	4	1	1	4	3	5	2	2	2	3	3	2	2	1	1	1	5	3	2
3	4	6	2	3	3	6	5	6	3	3	4	3	3	3	4	4	3	4	3	3	4	3	1	4	1	4
4	3	3	4	5	4	4	4	4	2	2	3	3	4	2	3	3	3	4	3	3	3	3	2	5	1	3
2	7	7	7	2	6	6	4	4	3	3	4	4	5	2	3	3	2	2	3	3	1	1	1	4	1	4
7	7	7	7	7	7	7	4	4	2	1	2	2	4	1	1	1	3	1	1	1	1	1	1	5	1	4
2	7	5	1	3	1	3	3	3	4	3	3	3	2	2	2	3	3	3	3	3	3	3	1	3	1	3
7	5	5	3	3	3	5	4	4	4	3	3	3	4	3	1	1	3	1	3	3	1	1	1	4	3	4
6	6	6	3	6	2	6	5	5	2	2	3	3	5	1	1	1	1	2	2	2	1	1	1	3	1	4
7	7	7	7	7	7	7	5	6	3	2	3	3	4	1	1	2	3	2	3	3	1	1	1	4	1	5
6	2	2	6	6	6	2	2	1	2	2	1	2	5	1	1	3	3	1	2	2	1	1	1	3	1	3
7	6	6	7	7	7	7	4	4	3	3	2	3	5	3	3	3	3	3	3	3	1	1	1	5	1	1
6	5	7	1	1	5	5	4	4	4	4	4	4	5	1	1	1	4	1	4	4	1	1	1	5	1	4
4	4	3	4	4	4	4	4	3	2	3	2	3	3	2	3	3	2	3	3	3	3	2	2	3	1	4
6	6	6	2	2	2	6	4	4	2	2	2	2	5	3	3	2	2	3	3	3	2	2	1	2	3	4
4	3	4	7	7	7	4	4	4	2	3	3	3	4	2	2	2	2	2	2	2	1	1	2	4	1	3
3	5	2	5	4	4	4	4	4	3	3	3	3	2	3	3	3	3	2	3	3	3	3	1	1	3	4
7	4	3	1	7	1	1	4	2	1	1	1	1	3	1	1	4	3	2	3	4	1	1	1	5	1	2
7	5	6	6	2	6	6	4	4	2	2	3	3	5	1	1	3	2	1	2	2	3	3	2	5	1	4
4	4	4	5	5	4	4	4	4	2	2	2	2	3	2	2	2	2	3	2	2	2	2	1	3	1	4
7	7	7	7	7	7	7	5	4	4	3	3	1	5	1	1	4	2	2	4	4	1	1	1	3	1	5
7	5	5	4	5	3	5	3	3	3	3	3	3	5	3	2	3	3	3	3	3	1	1	1	4	1	4
7	7	6	7	4	7	4	5	5	4	3	3	2	4	1	2	2	2	1	3	3	1	1	1	5	1	5
7	6	6	7	7	7	6	4	4	2	2	3	2	5	1	1	3	3	1	3	3	1	1	1	2	3	5
6	6	6	7	4	6	5	4	4	2	2	3	2	4	1	1	4	3	2	3	2	1	1	2	2	3	4
7	6	6	7	6	3	6	4	4	3	3	3	3	4	1	3	3	3	1	3	4	1	1	1	4	1	4
7	7	7	7	7	7	7	4	4	3	3	3	3	5	1	1	3	2	1	1	1	1	1	1	2	1	5
5	7	5	6	6	6	3	3	3	2	2	2	3	4	1	2	2	2	3	3	3	2	2	1	2	3	4
7	4	6	3	6	7	6	4	4	3	1	3	3	5	1	1	1	2	3	3	2	1	1	2	5	1	5
7	5	5	7	7	2	2	4	3	3	3	3	3	5	1	1	4	4	1	2	2	1	1	1	3	1	2
6	6	6	2	2	5	4	4	4	3	3	3	3	4	2	1	3	3	3	3	3	3	3	1	4	1	3
7	6	6	6	2	2	6	4	4	4	3	3	3	2	1	1	4	3	3	3	2	1	1	1	5	1	5
5	3	3	5	5	5	3	4	4	3	3	2	2	3	3	2	3	3	3	3	3	1	1	1	2	3	4
7	7	6	5	7	6	1	4	4	3	3	3	3	5	1	1	2	3	4	2	2	1	1	1	2	3	5
4	3	3	5	5	4	3	3	5	2	2	2	2	3	2	3	2	2	3	3	2	2	3	1	2	3	4
6	4	4	5	6	6	6	4	4	3	3	4	4	5	1	1	4	4	2	4	4	1	1	1	4	1	5
4	4	4	4	3	3	4	4	4	3	3	3	3	2	3	3	3	3	3	3	3	3	3	1	3	3	4
4	4	4	4	4	4	4	4	4	4	3	3	3	5	2	2	1	4	1	3	3	1	1	1	2	1	4
7	2	1	7	7	7	1	5	4	2	2	3	3	5	3	3	3	3	3	3	3	3	3	1	4	1	4
7	6	6	7	7	7	6	3	3	3	3	3	3	4	1	1	1	1	1	3	2	1	1	2	3	1	5
7	2	4	1	7	4	6	4	4	1	3	3	3	5	2	2	1	3	1	3	3	1	1	2	5	1	2
6	2	3	6	6	6	2	2	3	3	3	3	3	4	3	2	2	2	3	2	3	2	2	2	3	1	5
7	6	6	7	6	6	6	5	5	4	4	4	4	5	3	2	1	3	5	2	2	1	1	2	4	1	4
6	2	6	2	6	3	6	6	5	3	3	3	3	5	3	3	3	2	5	3	2	3	2	1	4	1	5
6	6	5	6	6	5	3	4	4	3	3	3	3	5	1	1	2	3	1	3	4	1	1	1	2	3	4
7	6	6	7	7	7	6	5	5	3	3	3	3	3	1	1	4	4	2	3	3	1	1	1	5	1	4
3	5	5	3	3	3	5	4	4	3	3	3	3	4	2	3	3	3	4	3	3	3	3	1	3	1	4
4	3	3	2	3	5	3	4	4	4	4	3	3	5	1	1	1	4	1	3	3	1	1	1	4	1	4
3	5	5	3	3	3	5	5	5	3	3	3	3	3	2	2	2	2	3	2	2	2	2	2	2	1	4
7	6	6	7	7	7	1	6	6	1	1	1	2	4	4	4	1	4	1	4	4	1	1	2	4	1	4
7	6	6	7	7	7	6	4	4	4	3	4	4	4	3	3	4	3	1	3	3	1	1	1	3	1	4
7	1	1	7	7	7	7	4	4	3	3	3	3	4	1	1	3	3	3	3	3	1	1	1	5	1	4
3	6	6	7	7	7	6	5	4	2	2	2	2	4	2	2	3	2	3	2	2	1	1	2	1	3	4
7	5	5	3	4	4	4	4	5	3	4	3	3	3	1	1	4	4	2	2	3	4	4	1	3	2	4
7	6	6	7	7	7	6	5	5	3	3	3	3	4	2	1	3	3	1	3	2	1	1	2	4	1	5
7	1	6	7	7	7	6	5	5	2	1	1	1	2	2	1	2	3	3	3	2	2	2	1	5	1	5
4	4	4	2	4	4	4	4	4	3	3	3	3	3	1	1	3	3	1	2	2	3	3	1	2	3	4
7	7	7	7	7	7	7	4	4	4	4	4	4	5	1	1	3	3	3	3	3	1	1	1	2	1	4
7	5	5	7	7	7	7	3	2	4	3	3	3	5	3	3	3	3	1	3	3	3	3	2	3	1	4
7	7	7	7	7	7	1	4	4	3	3	3	3	4	1	1	3	3	2	4	4	1	1	1	4	1	5
6	6	6	5	6	6	5	4	4	3	3	3	3	3	2	3	3	3	3	3	3	2	2	1	3	1	4
7	5	6	7	7	1	5	4	4	4	4	3	3	4	1	1	3	3	3	4	4	1	1	2	3	2	5
5	6	6	5	5	5	3	4	1	3	3	3	3	5	1	1	3	1	2	2	2	1	1	1	2	3	4
7	6	6	6	2	5	5	4	5	3	4	4	4	4	2	1	3	4	2	4	3	1	1	2	2	3	5
7	7	7	7	7	7	7	4	4	4	3	4	3	5	1	1	3	3	1	3	4	1	1	1	4	1	4
7	6	6	5	6	6	6	4	4	3	3	3	3	3	1	1	2	2	2	3	3	2	2	2	3	1	4
7	7	7	7	1	1	1	5	4	1	4	4	4	4	3	3	1	1	1	1	1	1	1	2	5	1	4
6	6	6	6	6	2	6	4	4	3	3	3	4	3	2	1	3	3	2	3	3	1	1	1	2	3	4
7	6	5	7	7	2	3	3	3	3	3	3	2	4	1	1	2	3	3	2	3	1	1	2	2	3	4
6	2	7	6	6	5	7	4	4	4	3	3	3	5	3	1	4	4	3	3	3	4	4	2	2	3	4
7	6	6	7	7	7	6	4	4	1	3	2	3	5	1	1	4	4	2	4	4	4	1	1	4	2	4
6	6	6	7	7	7	4	4	4	4	4	4	4	4	1	1	1	4	1	4	4	1	1	1	1	3	4
4	4	4	4	4	4	4	4	4	4	4	4	4	5	4	4	1	4	2	4	4	1	1	2	2	3	4
7	7	7	7	7	7	7	4	4	3	2	3	3	3	1	1	3	3	2	3	3	1	1	1	3	1	4
6	2	2	6	6	6	2	3	2	3	3	3	3	4	1	1	1	1	1	1	1	1	1	2	5	1	5
7	6	4	7	4	2	3	3	1	4	4	1	1	4	1	1	3	3	3	3	3	3	1	1	4	1	1
7	6	6	7	2	2	6	5	4	3	1	3	3	4	2	2	1	3	1	2	3	1	1	2	4	1	4
7	5	5	5	7	7	7	4	4	3	3	3	3	3	3	1	3	3	2	3	3	1	1	1	3	1	4
5	3	4	3	5	3	3	4	4	3	2	3	2	3	3	2	2	2	4	3	3	2	2	1	2	1	4
4	3	1	1	1	1	2	3	1	3	2	3	3	5	1	1	4	4	5	4	3	4	4	1	3	3	4
6	5	4	4	3	3	4	4	4	4	3	3	3	3	2	2	3	3	3	3	2	1	1	1	2	2	3
6	4	4	4	4	4	4	4	4	1	1	1	1	4	1	1	2	1	2	2	2	1	1	2	4	1	4
5	7	7	7	7	7	7	5	5	3	3	3	3	4	3	1	3	3	3	3	2	2	2	1	5	1	5
7	6	6	1	7	7	7	5	5	2	2	3	3	4	2	3	1	2	2	3	3	1	1	1	3	1	4
7	7	7	7	7	7	7	4	4	3	2	3	3	4	1	1	1	3	2	3	3	1	1	1	2	3	4
7	6	6	7	7	5	6	4	4	4	3	3	3	5	1	1	1	1	1	1	1	1	1	1	5	1	4
6	3	6	2	6	3	5	4	4	3	3	3	2	3	2	2	4	4	3	4	4	2	4	1	3	2	3
7	6	6	7	7	7	1	4	4	1	2	4	4	5	2	2	2	2	2	2	2	1	1	1	4	2	4
1	7	7	1	7	7	1	3	3	3	3	3	3	4	1	1	4	1	4	3	3	1	1	1	3	2	4
7	7	7	7	7	7	7	5	4	4	4	3	3	5	3	1	4	3	1	3	4	1	1	1	3	2	5
6	6	6	5	5	7	6	4	4	3	3	3	2	4	2	3	2	2	3	3	3	2	1	2	3	1	4
5	5	3	3	3	3	3	4	4	2	2	3	2	5	2	1	3	3	2	3	3	1	1	1	2	3	4
1	7	5	7	7	7	1	4	1	2	1	1	1	3	1	1	3	3	2	2	2	1	1	1	1	3	4
7	7	7	7	7	7	6	6	6	3	3	3	3	3	4	4	4	4	3	3	3	4	4	1	3	1	4
7	7	7	7	7	7	7	4	4	4	4	4	4	5	1	1	1	1	5	3	3	1	1	2	2	3	4
2	4	5	3	2	2	3	3	3	2	2	2	1	3	1	1	3	3	3	3	2	3	3	1	2	3	4
6	7	7	7	7	7	7	4	4	4	3	4	3	5	1	1	3	3	1	3	2	1	1	1	3	1	5
7	3	1	5	4	4	4	3	3	3	3	3	4	3	1	1	2	2	3	1	3	2	2	1	3	1	3
7	6	6	7	7	7	6	6	6	3	1	3	3	2	1	1	1	3	1	4	1	1	1	1	5	1	5
6	6	6	6	6	6	5	4	4	2	2	1	1	5	1	1	1	3	2	3	3	1	1	2	2	3	3
6	4	6	7	6	6	6	5	5	4	3	4	3	4	1	1	3	2	1	2	3	1	1	2	2	1	4
7	7	7	7	7	7	7	5	5	3	1	4	2	5	1	1	3	3	1	4	3	1	1	1	5	1	4
7	7	7	7	7	7	7	5	6	4	3	4	4	3	1	1	1	3	3	3	3	1	1	1	3	1	4
4	4	4	4	4	4	4	4	4	1	1	1	1	3	1	1	3	2	4	3	3	3	2	2	2	1	4
1	7	7	1	1	1	7	4	4	1	4	4	4	5	1	4	4	4	3	4	4	4	4	2	4	1	4
6	6	6	7	7	7	3	4	4	2	1	3	3	4	1	1	3	3	1	3	3	1	1	1	1	3	5
6	3	2	6	4	4	4	3	3	3	3	3	3	5	3	2	2	2	3	2	3	2	2	1	3	1	4
7	7	7	7	7	7	7	4	4	3	3	3	3	5	1	1	3	3	2	1	1	1	1	2	4	1	4
7	4	4	4	4	4	4	4	1	1	1	1	1	3	3	3	3	3	2	2	3	1	1	1	2	3	4
7	6	6	7	7	7	6	5	5	3	2	3	3	3	2	1	3	3	2	4	4	1	1	1	3	1	4
7	7	7	7	7	6	6	5	5	3	3	3	2	4	1	1	1	2	2	2	3	1	1	1	3	1	4
6	2	2	6	6	6	2	4	4	3	3	3	3	3	2	2	2	2	3	2	2	2	2	2	3	1	4
7	6	6	7	3	5	6	4	4	1	1	1	3	4	1	1	2	2	3	4	4	1	1	1	2	1	5
7	6	6	7	7	7	6	5	4	3	3	2	2	3	1	1	3	2	3	3	3	1	1	2	4	1	4
3	5	5	3	3	3	5	4	4	1	1	1	1	5	3	3	3	3	4	3	3	3	3	1	2	1	4
6	6	6	2	2	3	5	3	3	3	2	2	2	5	1	1	3	2	2	2	2	1	1	2	4	1	5
7	1	3	3	7	3	3	4	4	3	3	3	2	5	1	1	2	2	3	2	2	1	1	1	2	3	4
4	5	5	5	5	5	3	4	4	3	3	3	3	3	2	1	2	2	4	3	3	1	1	2	5	2	4
7	6	6	7	6	2	6	4	4	3	2	2	2	3	1	1	3	3	2	4	3	1	1	1	3	1	3
7	7	7	7	6	5	6	6	6	4	3	3	3	5	1	1	3	3	3	3	2	1	1	2	2	3	3
2	2	2	1	6	1	1	1	1	2	2	4	3	5	1	1	4	4	2	4	4	1	1	1	2	1	4
7	3	3	7	7	1	1	4	4	4	4	4	4	5	1	1	4	4	1	4	4	4	4	2	4	1	4
6	6	6	7	7	4	6	4	4	3	3	3	3	5	3	4	4	4	1	4	4	4	4	1	3	1	4
7	7	7	7	7	7	7	4	4	3	1	4	4	3	1	1	1	1	1	3	3	1	1	1	3	1	4
3	3	4	4	4	5	4	5	3	3	2	2	3	3	3	2	3	3	2	2	2	2	3	2	4	1	4
7	6	6	7	7	7	7	5	5	3	4	3	3	4	2	2	1	1	2	1	1	1	1	1	3	2	4
4	4	7	3	4	1	6	4	3	4	3	3	3	2	3	2	1	3	3	3	3	1	1	1	2	1	4
7	7	7	7	7	7	7	6	5	3	3	3	3	4	1	1	3	4	1	4	4	1	1	2	4	1	5
5	5	6	6	6	6	6	4	4	3	2	2	3	2	1	3	1	2	3	1	1	1	1	1	3	2	5
4	5	5	3	3	3	5	4	4	3	3	3	3	3	3	3	3	3	3	3	3	3	3	1	2	3	5
4	4	3	4	4	4	4	4	3	3	3	3	3	3	3	2	3	2	3	2	3	3	3	1	2	1	4
3	5	5	3	3	3	5	4	4	4	3	3	3	3	3	3	3	3	3	3	3	3	3	1	3	1	4
4	4	4	4	7	7	6	4	4	3	3	3	3	3	3	3	3	3	3	3	3	3	3	2	3	3	4
7	6	6	7	7	5	5	5	4	3	3	3	3	2	3	1	2	2	2	2	3	1	1	1	3	1	4
5	5	3	3	5	1	1	3	2	3	3	3	3	2	1	1	3	2	4	3	3	3	1	1	3	3	4
6	7	7	6	7	1	7	7	7	4	4	4	4	5	4	4	4	4	2	2	1	4	4	1	3	1	4
7	7	7	6	7	6	7	4	4	1	1	4	3	5	4	1	1	1	1	4	4	1	1	1	3	1	4
6	6	5	3	3	6	6	4	3	3	4	3	3	5	1	1	2	2	1	1	2	2	2	1	4	1	4
7	6	6	6	7	3	3	3	3	3	3	3	3	4	1	1	2	3	3	3	2	1	1	1	2	3	5
5	7	7	1	4	4	4	4	4	4	3	2	2	3	3	3	3	3	3	3	3	3	3	1	3	1	4
6	6	6	6	7	6	6	4	4	4	3	3	3	5	1	1	2	2	1	2	1	1	1	1	3	3	4
7	7	7	7	7	7	7	4	4	3	3	3	3	3	2	1	3	3	3	4	4	2	1	1	4	1	5
1	7	7	1	1	1	7	7	7	4	4	4	4	4	4	4	4	4	2	4	4	4	4	1	2	3	4
7	6	6	7	7	7	6	5	5	3	3	3	3	4	2	1	3	3	2	2	2	1	1	1	4	1	4
7	7	7	7	7	7	7	5	5	3	3	4	4	4	1	1	3	3	2	2	2	1	1	1	3	3	5
4	4	4	4	4	4	4	4	4	3	1	2	2	3	2	2	2	2	3	3	2	2	2	2	3	1	4
5	3	3	5	3	3	5	4	4	2	1	2	2	4	4	2	1	1	5	3	2	1	1	1	2	3	4
4	4	4	4	4	4	4	4	4	3	3	3	3	3	3	3	3	3	3	3	3	3	3	1	2	1	4
6	6	3	6	6	6	6	4	4	4	3	3	3	5	1	1	2	1	1	2	1	1	1	2	4	1	4
7	7	7	7	7	7	7	4	4	3	3	3	3	3	1	1	3	3	2	2	2	1	1	2	2	3	4
6	5	5	6	6	6	5	4	4	2	1	3	3	4	1	1	2	2	1	2	2	1	1	1	3	1	4
7	1	1	1	1	1	1	4	4	1	1	4	4	5	1	1	2	2	2	2	2	1	1	2	4	1	4
6	6	6	6	6	6	6	4	5	3	3	3	3	3	1	1	1	1	1	1	1	1	1	2	4	1	4
4	4	4	4	4	4	4	3	3	2	2	3	2	3	2	3	3	2	2	2	3	3	3	2	3	1	4
7	6	6	7	6	6	4	5	5	2	3	3	2	3	3	3	2	3	2	2	3	2	2	2	4	1	5
7	5	5	5	7	7	6	4	4	3	3	3	3	5	1	1	1	1	2	4	4	1	1	1	4	1	4
6	6	6	6	5	6	5	4	4	3	3	3	3	4	2	2	4	3	4	2	2	1	1	1	3	3	4
4	4	4	4	4	4	4	4	4	3	3	3	3	3	3	3	3	3	3	3	3	3	3	1	2	3	4
4	4	4	4	4	4	4	4	4	2	2	2	2	4	2	2	2	2	3	2	2	2	2	1	2	3	4
7	1	1	7	7	7	1	1	1	3	3	3	3	3	3	3	3	3	4	3	3	3	3	2	5	1	5
6	5	5	7	7	7	5	4	4	3	3	3	3	3	2	2	1	2	3	3	3	1	1	1	2	3	4
7	7	7	7	7	6	5	4	3	3	3	3	3	4	1	1	3	3	2	3	3	1	1	1	3	1	4
7	7	7	7	7	7	7	4	4	3	3	3	3	4	1	1	4	4	1	4	4	1	1	1	2	3	4
5	4	4	3	4	1	1	3	3	3	3	3	3	2	1	1	1	1	4	3	3	1	1	1	2	3	4
5	6	6	5	6	6	5	4	4	3	3	3	3	5	2	2	1	2	3	2	2	1	1	1	4	1	4
6	2	2	6	6	6	2	2	2	1	2	2	1	4	2	2	2	2	4	1	1	2	2	1	3	1	4
7	4	4	7	7	7	1	4	4	3	3	3	3	5	1	1	1	3	5	3	3	1	1	1	2	2	4
7	7	7	7	7	7	7	4	4	3	3	2	2	5	2	2	1	1	4	4	4	1	1	1	3	1	4
7	6	6	3	7	7	5	4	4	2	2	2	3	3	1	1	3	3	2	2	2	1	1	1	3	1	5
7	5	5	3	1	1	5	4	4	3	3	3	3	3	1	1	3	3	2	3	3	1	1	1	2	3	4
7	7	7	7	7	6	7	4	4	3	3	3	3	4	1	1	3	2	1	2	1	3	3	2	4	1	4
7	4	4	4	4	4	4	5	5	3	3	3	3	5	3	3	1	1	1	3	3	1	1	1	4	1	5
3	3	4	5	5	4	4	4	4	3	4	3	3	4	3	3	2	4	1	3	3	2	2	1	3	1	3
3	3	6	3	5	3	3	4	4	3	3	3	3	5	2	2	2	2	3	2	2	2	2	1	2	1	5
6	2	2	6	6	6	2	2	2	1	1	2	2	3	2	2	2	2	3	2	2	2	2	2	3	1	4
7	6	6	7	6	6	6	4	4	3	3	2	2	3	3	3	3	3	2	3	4	3	1	1	4	1	4
3	6	5	3	3	2	6	6	6	4	3	3	3	4	3	3	3	3	2	3	3	3	3	1	4	1	2
7	6	6	7	7	7	6	4	3	4	3	3	3	3	3	3	3	3	2	3	3	1	1	1	3	1	4
4	3	3	2	6	2	3	3	3	3	3	3	3	3	1	1	1	4	3	4	4	1	1	2	3	1	2
7	5	5	3	2	2	6	5	4	3	3	3	3	3	3	2	1	3	1	3	3	1	1	1	3	1	3
7	6	6	7	7	3	3	4	4	3	3	3	3	5	1	1	1	1	1	3	3	1	1	2	3	1	5
6	6	6	6	6	6	6	5	5	3	3	3	3	4	1	1	4	2	2	3	3	1	1	1	3	1	4
4	4	4	4	4	4	4	3	3	3	3	3	3	5	1	1	3	3	2	2	2	1	1	2	2	3	3
7	7	7	2	1	3	7	4	4	3	3	3	3	5	1	1	2	2	2	4	4	1	1	1	2	3	4
7	6	6	2	1	1	7	4	4	4	4	4	4	5	2	1	1	2	1	4	4	1	1	1	2	1	3
4	6	4	4	4	4	4	3	2	4	4	4	4	4	1	1	4	4	4	4	2	4	4	2	6	1	4
7	6	7	7	7	7	1	5	5	3	3	3	3	4	1	1	3	3	1	3	3	1	1	1	5	1	4
7	6	6	6	7	7	6	4	4	3	3	2	3	3	3	3	3	3	4	3	3	3	3	1	6	1	2
7	6	6	7	7	7	6	5	5	3	3	4	4	4	2	1	4	3	1	3	3	1	1	2	4	1	4
7	7	7	7	7	7	7	4	4	2	2	2	3	4	2	2	1	2	1	1	2	1	1	1	5	1	4
7	6	6	7	7	7	6	5	5	2	1	2	2	4	1	1	2	2	1	2	2	1	1	1	5	1	4
2	5	5	6	3	3	5	4	4	2	2	2	2	2	1	1	3	2	3	3	3	1	1	1	5	1	5
7	7	7	7	7	7	7	5	5	3	3	3	3	4	1	1	3	3	2	3	3	1	1	1	4	1	4
7	5	5	3	5	3	3	4	4	1	4	3	3	4	1	1	3	3	4	2	3	1	1	2	5	1	5
7	4	5	7	7	7	4	5	5	2	1	1	1	3	1	1	1	2	2	1	1	1	1	1	3	1	5
7	4	5	6	6	6	6	5	5	3	2	3	3	4	2	1	3	3	2	3	2	1	1	2	5	1	5
6	2	2	6	7	7	6	6	5	3	3	3	3	4	1	1	3	3	2	3	3	1	1	1	2	1	5
1	7	7	1	6	6	4	4	4	2	2	2	2	3	1	1	2	3	2	3	3	1	1	1	2	3	4
2	6	6	6	6	6	6	5	4	1	1	1	1	4	1	1	3	3	2	3	3	1	1	1	3	1	5
6	6	6	6	6	3	6	4	4	3	2	3	2	4	1	1	3	3	2	3	3	1	1	2	3	1	5
6	5	4	6	7	5	3	3	3	3	2	4	3	5	1	1	4	3	1	4	4	1	1	2	4	2	5
7	7	7	3	7	7	7	4	4	3	3	3	3	3	1	1	3	3	2	1	2	1	1	1	3	1	4
4	5	5	1	4	4	4	4	4	3	3	3	3	3	1	1	3	2	2	2	2	3	3	1	3	1	2
7	7	7	7	7	7	7	4	4	4	2	3	3	4	2	2	3	3	2	3	3	2	2	1	4	1	4
7	7	7	7	7	7	7	4	4	4	4	4	4	4	1	1	4	4	2	3	4	1	1	1	5	1	5
4	4	4	4	4	4	4	4	4	4	1	1	1	5	3	3	3	3	3	3	3	3	3	1	3	1	3
7	5	3	5	5	3	3	4	4	2	3	3	3	1	1	1	2	2	2	3	3	1	1	1	4	1	4
7	4	4	7	7	7	4	4	4	2	2	2	2	4	1	1	2	2	3	2	2	1	1	1	4	1	4
7	6	7	7	7	7	7	4	4	2	2	2	2	3	1	1	2	2	1	4	2	1	1	1	3	1	5
5	3	3	5	5	5	3	3	3	3	3	3	3	5	3	3	3	3	3	3	3	3	3	1	2	3	5
6	6	4	1	2	2	2	3	2	3	2	3	3	4	1	1	3	3	2	3	3	1	1	1	3	3	4
7	7	7	7	7	7	7	5	5	3	3	3	3	4	2	2	2	3	2	3	2	1	1	2	4	1	5
6	6	6	3	3	3	5	4	4	3	3	2	2	4	1	1	3	3	2	3	3	1	1	1	3	1	5
7	6	6	2	7	7	6	4	4	3	1	3	3	3	1	1	1	2	3	2	2	1	1	1	4	1	3
7	7	7	7	7	7	7	5	5	3	3	3	3	5	2	2	2	2	1	3	3	1	1	2	4	1	4
7	6	6	7	7	7	6	6	6	4	3	4	4	5	3	3	2	2	1	3	3	2	2	2	3	1	5
6	2	2	1	6	1	1	1	1	3	1	3	3	4	2	1	3	4	2	4	4	1	1	2	4	1	5
7	7	7	7	7	7	7	6	6	3	3	3	4	4	1	1	4	3	3	4	3	1	1	1	3	1	4
7	7	5	7	7	7	1	4	3	2	2	3	4	2	1	1	4	3	3	3	4	1	1	1	3	1	5
7	4	4	4	4	7	3	4	4	3	1	2	2	4	1	1	4	4	2	3	3	1	1	2	2	3	4
6	6	5	7	6	6	6	4	4	1	2	3	3	4	1	1	3	2	1	2	2	1	1	1	4	2	4
7	6	6	7	6	7	7	5	4	2	3	2	2	3	1	1	3	3	3	3	3	2	1	2	5	1	4
7	6	6	7	7	7	6	4	4	3	3	3	3	3	3	2	3	3	2	3	3	1	1	1	3	1	4
7	6	6	6	2	2	6	5	4	3	2	2	2	4	1	1	2	2	1	3	3	1	1	2	4	1	4
7	6	6	7	7	3	6	4	4	3	3	3	3	4	1	1	3	3	1	2	1	1	1	1	4	2	4
7	7	7	7	7	7	7	6	5	2	1	2	3	5	1	1	4	4	5	2	2	1	1	1	4	1	4
4	4	4	4	4	4	4	4	4	2	2	3	2	4	2	2	2	3	3	3	3	2	2	1	2	1	5
5	4	4	6	6	6	6	5	5	3	3	3	3	5	1	1	3	1	3	2	1	1	1	2	2	1	4
1	7	7	1	1	1	7	2	4	3	3	3	3	1	4	4	3	3	5	4	4	3	3	1	4	1	5
7	7	6	7	7	7	1	4	4	3	3	4	4	5	1	1	1	1	1	3	3	1	1	1	3	1	4
7	7	7	7	7	7	7	5	5	4	3	4	4	5	2	3	3	4	1	4	4	1	1	1	5	4	4
6	6	6	6	6	2	6	4	4	3	3	3	3	4	2	3	2	3	3	3	3	3	2	1	2	3	4
7	6	6	7	7	7	7	4	4	3	2	1	2	3	3	3	3	3	2	2	3	3	3	2	4	1	4
6	4	4	4	4	4	4	4	4	3	3	3	3	3	1	1	2	2	2	2	2	1	1	2	3	1	5
5	5	5	5	5	3	5	4	3	3	2	3	3	3	1	1	4	4	3	4	4	1	1	1	4	1	4
5	3	3	5	5	5	3	4	3	2	2	2	2	4	1	2	2	2	3	2	2	1	1	1	2	3	4
3	2	1	4	2	1	2	5	3	2	2	3	2	4	2	1	4	4	2	3	4	1	1	1	3	2	3
6	2	2	6	6	6	2	2	2	2	2	2	2	4	2	2	2	2	4	2	2	2	2	2	3	1	5
7	7	7	7	7	7	7	5	4	2	1	3	3	4	1	1	1	1	3	2	1	1	1	1	2	3	4
4	4	3	3	3	3	5	4	4	2	2	3	3	3	3	3	2	2	4	3	3	2	2	2	3	1	4
7	7	2	1	7	7	2	4	4	2	2	2	1	4	2	1	2	4	1	3	3	1	1	1	2	3	4
7	6	6	7	7	7	6	4	2	4	3	3	3	5	1	1	1	1	1	4	2	1	1	1	2	3	4
7	6	6	7	7	7	7	4	4	3	3	3	3	3	1	1	3	3	2	3	3	1	1	1	2	3	4
7	6	6	7	7	6	5	5	4	3	3	3	2	3	1	1	3	3	2	4	4	1	1	1	3	1	4
6	2	2	7	3	1	1	3	2	2	1	3	1	4	1	1	1	1	2	4	2	1	1	2	2	3	5
6	6	5	5	5	5	5	5	5	4	3	3	3	4	1	1	2	2	3	3	3	1	1	1	2	3	3
7	6	6	7	7	3	5	5	4	3	3	2	2	4	1	1	2	3	3	3	3	1	1	1	2	3	4
3	5	3	1	4	1	5	4	3	3	3	3	3	5	1	1	3	3	1	4	3	1	1	1	2	1	4
7	4	7	7	7	7	7	4	3	4	2	3	3	5	1	1	3	1	5	3	3	1	1	2	2	1	4
6	6	6	6	6	3	3	4	4	3	3	3	3	4	1	1	3	3	2	3	3	1	1	1	2	3	5
7	7	7	7	7	7	7	4	4	3	3	3	3	5	1	1	3	2	2	3	3	1	1	1	4	1	4
7	6	6	7	7	3	2	4	3	2	2	2	2	3	2	1	2	2	2	2	2	1	1	1	3	1	5
7	6	6	7	7	7	4	4	4	1	1	1	1	4	1	1	3	3	2	2	1	1	1	1	2	1	4
6	6	6	6	6	6	6	5	5	4	3	3	3	4	1	1	3	3	2	3	2	1	1	2	3	1	5
5	3	3	3	5	5	3	4	4	3	3	3	3	3	2	3	3	2	4	3	3	1	1	2	3	1	4
7	3	3	7	7	7	5	4	4	1	1	2	2	4	2	2	2	2	3	2	2	2	2	1	2	1	4
7	7	5	3	3	1	1	1	1	3	3	1	2	5	2	1	2	3	1	4	4	1	1	1	2	3	4
7	7	7	7	7	7	7	5	5	2	2	2	2	4	1	1	3	2	2	3	2	1	1	1	4	1	5
7	7	7	7	7	2	7	5	6	3	3	4	4	2	4	3	4	4	4	4	4	1	1	1	3	2	4
4	4	4	4	4	4	4	4	4	3	3	3	3	5	3	3	3	3	3	3	3	3	3	1	3	1	4
7	7	7	7	7	7	7	5	5	3	3	3	3	4	1	1	3	3	3	3	3	1	1	1	3	1	5
6	6	6	6	6	6	6	4	4	3	3	3	3	4	2	2	2	2	3	2	2	2	2	1	2	3	4
6	6	6	7	7	7	6	4	4	3	2	3	2	4	1	1	2	3	3	3	2	1	1	1	2	1	4
6	2	6	6	2	2	6	6	6	4	4	4	4	5	1	1	1	4	5	4	4	1	1	1	4	1	4
7	5	6	2	7	1	1	1	1	3	3	3	3	4	3	3	1	3	2	3	3	1	1	1	2	3	4
6	2	3	6	5	5	3	4	3	1	1	2	2	4	1	2	2	2	2	1	1	2	2	1	5	1	4
6	6	6	6	6	6	6	5	5	2	1	2	2	4	1	1	3	3	2	3	2	1	1	1	3	2	4
6	4	2	4	2	2	3	2	2	3	3	3	3	5	1	1	1	2	1	3	1	1	1	1	3	2	3
7	6	6	7	7	7	6	4	4	3	2	3	3	3	1	1	2	2	2	3	3	1	1	1	2	3	4
4	4	4	4	4	4	4	4	4	3	3	4	3	5	1	1	3	3	2	1	1	2	2	1	2	3	4
5	3	3	5	5	5	3	3	3	3	3	4	3	3	3	3	3	3	2	2	2	4	3	1	4	1	4
4	4	4	4	4	4	4	4	4	3	3	3	3	3	2	2	2	2	3	3	3	2	2	1	1	3	3
5	3	3	5	5	5	3	3	3	2	2	2	2	4	2	2	2	2	4	2	2	2	2	1	1	3	3
6	5	3	3	1	3	5	4	4	2	2	2	2	3	1	1	1	3	2	3	3	1	1	1	2	3	4
7	7	7	7	7	1	3	4	4	1	1	2	1	3	1	1	2	3	2	4	4	1	1	2	3	1	4
7	7	7	7	7	3	5	4	4	3	3	4	4	5	1	1	3	2	1	2	1	1	1	1	1	3	3
4	7	7	4	4	4	4	5	5	3	3	3	3	5	1	2	1	3	1	3	3	1	1	1	1	3	3
7	6	5	6	6	6	2	4	4	2	2	2	2	4	1	2	2	2	3	2	2	1	1	1	1	3	3
3	5	2	3	2	2	2	4	3	3	3	3	3	5	3	3	3	3	3	3	3	3	3	1	1	3	3
5	6	6	1	6	7	5	4	4	3	3	3	3	2	3	3	3	3	2	3	3	3	3	1	6	1	2
3	5	5	3	3	3	5	5	5	3	3	3	3	3	3	3	3	3	2	3	3	3	3	1	1	3	3
7	6	5	5	3	3	5	2	2	3	3	3	3	4	2	2	3	3	3	3	3	1	1	1	4	1	3
7	6	6	7	7	6	6	4	4	3	3	3	3	5	1	1	2	2	2	2	2	1	1	1	3	1	4
7	7	7	7	7	7	4	4	2	1	1	1	1	5	3	3	1	4	5	3	3	1	1	1	1	3	3
7	1	1	7	7	7	1	4	4	4	1	4	1	5	1	1	1	1	1	1	1	1	1	1	1	3	3
6	6	5	3	3	3	5	4	4	3	3	3	3	5	1	1	3	2	3	4	4	1	1	1	2	3	3
3	5	5	6	5	6	5	3	3	3	3	3	3	5	1	2	3	4	1	2	2	2	2	1	1	3	3
7	5	4	4	4	4	6	4	4	1	3	3	4	5	3	3	3	3	1	3	3	3	3	2	1	3	3
4	4	4	4	4	4	4	4	4	3	3	3	3	3	2	2	2	2	3	2	2	2	2	2	1	3	3
7	6	6	7	7	2	5	4	4	4	4	4	4	4	3	3	3	3	3	3	3	3	3	1	1	3	3
6	6	6	6	6	6	6	4	4	3	3	3	3	4	1	1	3	3	1	3	2	1	1	1	3	3	4
7	7	7	7	7	7	7	4	4	3	3	3	3	5	1	1	4	3	3	3	2	1	1	1	1	3	3
7	7	7	7	7	1	5	4	4	2	2	3	2	4	2	2	3	3	2	4	4	1	1	1	5	1	5
7	5	5	6	6	6	6	4	4	2	2	2	2	4	1	1	3	3	2	3	3	3	3	1	5	2	3
4	4	4	4	4	4	4	4	4	3	3	3	3	3	3	3	3	3	3	3	3	3	3	1	2	3	3
7	7	7	7	7	7	7	4	4	3	2	3	3	4	1	3	4	4	2	3	3	4	1	2	4	1	4
5	5	5	3	3	3	5	3	3	3	3	3	2	4	3	2	3	3	2	3	3	3	2	1	1	3	3
4	4	4	4	4	4	4	4	4	1	1	1	1	5	1	1	1	1	5	3	1	1	1	1	2	3	4
7	7	7	7	7	7	7	4	4	4	4	4	4	5	1	1	1	1	1	1	1	1	1	1	1	3	4
6	2	5	2	2	2	2	3	3	3	3	2	3	3	3	2	1	2	3	3	3	2	1	1	2	1	4
5	3	3	5	5	5	3	4	4	3	3	3	3	3	2	2	2	2	4	2	2	2	2	1	1	3	3
7	6	6	7	7	7	1	5	1	3	3	3	3	5	1	1	1	2	2	1	1	1	1	1	1	3	3
5	5	5	3	3	3	5	4	4	3	3	3	3	5	1	1	1	2	2	3	3	1	1	1	1	3	3
4	4	4	4	4	4	4	4	4	2	2	2	2	4	2	2	2	2	3	2	2	2	2	1	1	3	3
7	7	5	7	7	6	6	4	4	3	3	3	3	4	3	3	3	3	2	3	3	3	3	1	3	1	4
7	6	5	7	7	3	5	4	3	3	3	3	2	3	1	1	2	1	4	3	3	1	1	1	3	1	4
4	6	6	2	6	6	2	4	4	3	3	4	4	4	1	1	1	1	1	1	1	1	1	1	1	3	3
7	6	6	7	7	7	6	5	4	4	4	3	3	5	1	1	4	4	1	3	3	1	1	1	1	3	3
2	4	3	6	4	3	3	4	4	3	3	3	3	5	1	1	1	2	1	2	2	1	1	2	1	3	3
4	4	4	4	4	4	4	6	6	4	3	4	4	5	3	3	3	3	1	3	3	3	3	1	1	3	3
2	6	6	2	2	2	6	6	6	1	3	3	3	4	3	3	3	3	2	3	3	3	3	1	3	1	4
7	6	6	7	7	7	6	5	4	3	1	4	3	5	1	1	2	2	2	3	3	1	1	2	4	1	4
7	4	4	3	4	4	4	4	4	3	3	3	2	4	3	3	3	3	2	2	2	1	1	1	1	3	3
7	6	6	7	7	7	1	4	4	2	2	1	3	5	1	2	2	3	2	3	2	1	1	1	1	3	3
6	2	2	6	4	4	4	2	2	3	3	3	3	5	3	3	3	3	4	3	3	3	3	2	1	3	3
7	7	7	7	7	4	1	4	1	3	2	2	3	5	1	1	2	3	1	2	2	1	1	1	1	3	3
7	1	1	7	7	7	7	4	4	1	3	3	2	4	1	1	3	3	2	4	4	1	1	1	4	1	4
7	6	6	7	7	3	2	3	3	3	3	3	3	5	1	1	1	1	1	3	1	1	1	1	1	3	3
7	5	2	7	7	6	1	4	1	3	3	3	3	4	1	1	2	1	1	2	2	1	1	1	1	3	3
5	3	3	7	7	3	5	4	4	3	3	4	4	5	3	3	3	3	1	3	3	3	1	1	3	1	4
1	7	7	7	7	7	7	7	7	4	3	4	4	5	1	1	1	3	1	1	1	1	1	1	1	3	3
2	6	1	2	4	1	2	2	3	3	3	3	3	5	1	1	4	3	2	4	3	1	1	2	4	1	4
5	5	3	6	6	5	5	4	4	2	2	2	2	5	1	1	4	4	3	3	3	4	4	1	3	1	4
6	2	2	6	6	6	2	2	2	3	3	3	1	3	2	2	1	2	4	2	2	1	1	1	1	3	3
7	5	5	1	6	4	2	3	3	4	3	4	3	4	1	1	2	3	2	2	2	1	1	1	2	3	4
7	2	3	7	7	6	5	4	4	3	3	3	3	5	3	3	2	3	1	3	3	1	1	1	1	3	3
6	6	6	6	6	6	6	4	4	2	2	2	2	4	1	1	2	3	1	2	2	1	1	1	6	3	3
7	7	7	7	7	7	7	5	4	3	3	3	3	5	1	1	4	4	1	4	4	1	1	2	3	1	4
7	7	7	7	7	7	1	4	4	4	4	4	3	4	3	3	3	3	1	4	4	3	3	1	3	3	4
3	5	5	3	3	3	5	4	4	3	3	3	3	3	3	3	3	3	3	3	3	3	3	2	3	1	4
1	7	7	1	1	1	7	7	7	4	4	4	4	5	4	4	4	4	1	4	4	4	4	2	4	1	5
7	1	1	7	5	6	2	2	2	3	3	3	1	2	3	3	4	3	1	3	3	4	3	1	3	1	4
7	7	7	7	7	7	7	4	4	4	4	3	3	4	3	3	2	2	3	3	3	2	3	1	2	1	4
7	7	7	7	7	7	7	5	5	3	3	3	3	4	1	1	4	3	1	3	3	1	1	1	5	1	5
7	7	7	7	7	7	7	4	4	4	3	4	4	5	2	2	2	3	2	3	3	1	1	1	3	1	4
4	4	4	4	4	4	4	4	4	2	2	2	2	3	2	2	2	2	3	2	2	2	2	2	2	2	4
7	7	7	7	7	7	7	4	5	4	1	3	3	5	2	1	4	3	1	3	3	1	3	1	4	1	4
7	7	7	7	7	7	5	4	4	1	1	1	1	4	1	1	1	1	2	1	1	1	1	1	4	1	4
7	6	1	7	7	7	6	5	5	2	2	1	1	5	2	2	1	2	1	2	3	1	1	2	5	1	3
7	6	6	6	6	6	6	4	4	3	3	3	3	5	1	1	3	2	1	2	2	1	1	1	4	1	4
6	6	6	6	6	6	6	4	4	3	3	3	3	3	1	1	3	3	1	1	1	1	1	2	3	1	4
7	7	7	7	7	7	7	4	4	4	3	4	4	5	4	4	4	4	1	4	4	1	1	1	3	1	4
7	7	7	7	7	7	6	4	4	3	1	4	2	3	1	1	1	3	4	4	3	1	1	1	3	1	4
7	7	7	7	6	6	2	3	1	3	2	3	1	5	1	2	1	1	2	2	1	1	1	2	2	3	4
7	7	1	7	4	4	4	4	4	3	3	3	3	5	4	4	4	4	5	4	4	4	4	1	2	1	3
6	6	4	6	6	6	6	4	4	4	4	4	4	5	1	1	1	3	3	1	1	1	1	1	3	1	4
7	6	6	7	7	5	5	5	5	4	3	3	2	5	2	1	2	3	3	4	4	1	1	2	4	1	4
7	7	7	7	7	7	7	4	4	3	3	4	4	4	4	4	4	4	2	4	4	1	1	1	2	3	4
7	7	7	7	7	7	7	4	4	3	3	3	3	4	4	4	4	4	2	4	4	1	1	1	3	1	4
2	6	6	6	7	6	5	4	4	3	2	3	3	4	2	2	3	3	2	3	3	2	1	2	3	1	5
7	7	7	7	7	7	6	4	4	3	3	2	2	3	1	2	3	3	4	4	2	1	1	1	2	3	4
7	6	6	7	7	7	6	4	4	3	3	3	3	3	3	3	2	2	2	2	2	2	2	1	5	2	4
7	6	6	7	7	6	4	5	4	3	3	3	3	4	1	1	2	2	2	3	3	1	1	1	2	3	4
3	5	5	3	3	3	5	5	5	3	3	3	3	2	3	3	3	3	3	3	3	3	3	1	2	3	3
7	6	6	7	6	6	6	4	3	4	3	3	3	5	1	1	1	1	1	2	2	1	1	1	4	1	4
7	1	1	7	7	3	5	4	3	3	3	3	3	5	1	1	2	2	2	2	2	1	1	1	4	1	3
4	4	4	4	4	4	4	4	4	3	3	3	3	3	1	3	1	3	4	3	3	1	1	1	2	1	4
7	7	7	6	6	6	6	4	4	4	3	4	4	5	2	2	3	3	2	4	3	1	1	2	3	3	4
7	7	7	7	7	7	1	5	4	1	1	1	1	5	1	1	1	1	1	1	1	1	1	1	4	1	4
5	6	6	5	5	6	6	5	5	3	3	3	3	3	2	3	2	2	1	2	2	2	2	2	5	1	4
7	7	7	7	7	7	7	4	4	4	3	4	4	4	1	1	1	1	1	1	1	1	1	2	3	1	4
3	5	5	5	5	5	3	4	4	3	3	3	3	5	3	3	3	2	1	3	3	1	1	1	4	1	2
6	3	5	7	7	5	3	2	1	3	3	3	3	3	1	1	1	3	2	3	3	1	1	1	3	1	4
3	5	3	7	3	3	1	4	4	4	4	4	4	5	1	1	3	3	1	2	2	1	1	1	2	3	3
4	4	4	4	4	4	4	4	4	3	3	2	3	4	3	3	3	3	3	3	3	1	1	2	2	3	4
7	6	6	7	7	7	1	4	4	3	3	3	2	5	1	1	3	3	3	1	2	1	1	1	2	3	3
7	1	1	7	7	7	1	1	1	1	1	1	1	5	1	1	1	1	5	1	1	1	1	1	1	3	3
6	2	2	6	6	6	2	2	2	3	3	2	2	5	2	2	2	2	4	2	2	2	2	1	3	1	4
7	7	7	7	7	7	7	4	4	3	3	3	3	4	1	1	2	2	1	3	3	1	1	2	4	1	5
7	7	7	1	7	1	1	4	3	1	1	1	1	5	3	3	3	3	5	3	3	3	3	1	2	1	3
3	4	4	4	4	4	4	4	4	3	3	3	3	5	1	1	2	2	1	2	2	1	1	1	2	3	3
7	1	1	7	7	7	7	4	4	3	2	3	3	4	1	1	3	3	5	2	3	1	1	2	5	1	4
7	6	6	7	2	2	2	4	1	3	3	3	3	5	1	1	2	2	2	3	3	1	1	1	2	3	3
7	7	7	7	7	7	6	4	4	4	4	4	4	4	1	1	1	4	2	4	4	1	1	1	2	3	4
7	7	7	7	7	7	7	4	4	3	3	3	3	5	1	1	2	1	2	2	2	1	1	1	3	1	4
7	4	6	7	7	7	6	4	4	2	2	3	3	4	1	1	2	3	1	2	1	1	1	1	3	1	4
5	3	3	5	6	6	3	4	4	3	3	3	3	4	2	2	2	2	4	2	2	2	2	1	1	3	3
4	4	4	4	4	4	4	4	4	3	3	3	3	3	3	3	3	3	3	3	3	1	1	1	1	3	3
6	6	3	6	6	6	2	4	4	3	3	3	3	5	1	1	1	2	1	3	3	1	1	1	1	3	3
7	6	6	7	6	7	6	4	4	3	3	3	3	3	1	1	2	2	1	3	2	1	1	1	5	1	5
7	1	1	7	7	7	1	1	1	1	1	1	1	5	1	1	1	1	5	1	1	1	1	3	1	3	3
7	4	4	7	7	7	4	4	4	4	1	3	3	5	1	1	4	4	1	2	2	1	1	1	1	3	3
6	5	5	6	6	6	5	4	4	3	3	3	3	5	3	1	1	3	1	3	3	1	1	1	2	3	3
7	7	7	7	7	7	7	6	5	4	4	4	4	5	1	1	4	4	1	4	4	1	1	1	4	1	2
7	7	7	7	7	7	1	5	5	3	3	3	3	4	1	2	3	3	1	2	2	1	1	2	4	1	4
7	6	6	7	7	7	7	5	5	4	4	3	3	3	1	1	2	3	4	4	4	1	1	1	2	3	4
5	3	3	5	5	5	3	4	4	1	1	1	1	4	2	2	1	1	2	2	2	1	1	1	2	3	4
3	6	6	3	3	3	5	4	4	2	2	2	2	3	3	2	3	3	3	2	2	3	3	1	5	1	4
7	7	4	4	3	3	5	4	1	3	3	3	4	2	3	3	3	3	3	3	3	3	3	1	2	3	4
7	6	6	6	4	4	4	4	4	1	3	3	2	5	1	1	1	1	1	2	1	1	1	2	1	3	3
7	7	7	7	7	7	7	4	3	4	4	3	3	5	1	1	1	2	1	3	3	1	1	1	2	1	3
4	4	4	4	4	4	4	4	4	3	3	3	2	3	3	3	3	3	3	3	3	3	3	2	1	3	3
5	5	5	5	3	3	3	4	4	3	3	2	2	4	1	1	2	2	1	2	2	1	1	1	1	3	3
7	7	7	7	7	7	7	4	4	1	1	2	1	2	1	1	1	1	5	1	1	1	1	2	4	1	4
3	5	5	3	6	6	3	4	4	1	1	1	2	5	1	1	2	2	3	2	2	1	1	2	1	3	3
7	5	5	7	6	1	3	3	3	3	3	4	4	3	1	1	2	3	1	4	4	1	1	1	3	1	4
7	7	7	7	7	5	6	4	4	3	3	3	3	3	1	1	1	3	2	3	3	1	1	1	3	1	4
5	6	6	5	5	3	3	4	4	3	2	3	3	4	1	1	3	3	2	3	3	1	1	1	1	3	3
7	7	7	7	7	7	7	4	4	3	3	2	3	4	1	1	1	1	1	1	1	1	1	1	3	1	4
4	4	4	4	4	4	4	4	4	3	3	3	3	5	3	3	3	3	2	3	3	3	3	1	1	3	3
7	6	5	6	2	2	1	3	3	2	2	2	1	4	1	1	2	2	2	2	2	1	1	1	2	3	3
5	5	5	3	5	3	3	4	4	3	2	2	2	5	1	1	2	2	1	1	2	1	1	1	1	3	3
4	4	4	4	4	4	4	4	4	1	1	1	1	5	2	2	2	2	5	2	2	2	2	1	1	3	3
5	2	2	1	6	2	2	3	3	4	2	3	3	3	1	1	2	2	1	3	3	1	1	1	3	1	4
7	7	7	7	7	7	7	6	6	4	4	4	4	5	1	1	3	3	1	4	4	1	1	2	4	1	4
7	4	4	4	4	4	4	3	3	3	3	3	3	4	1	1	2	3	3	4	3	1	1	1	2	3	4
7	4	5	5	5	3	3	4	3	3	3	3	1	5	1	1	1	1	3	1	2	1	1	1	3	1	2
5	6	6	6	6	6	2	4	4	3	3	3	3	4	4	2	3	3	2	3	3	1	1	1	1	3	3
6	6	6	6	2	2	2	3	3	3	3	3	3	4	2	1	1	1	2	3	3	1	1	1	2	3	3
7	7	7	7	7	7	7	6	6	2	2	2	2	5	2	2	2	2	4	2	2	2	2	1	4	1	4
3	5	5	3	3	3	5	3	3	4	4	3	3	4	3	3	3	2	4	3	3	1	1	1	3	1	5
7	7	7	7	7	7	7	5	4	3	3	3	3	4	1	1	4	4	1	4	3	1	1	1	2	1	4
7	1	1	7	7	7	1	1	1	1	1	1	1	5	1	1	1	1	5	1	1	1	1	1	1	3	3
7	5	5	7	7	5	7	4	4	3	3	3	3	3	1	1	3	3	1	3	3	1	1	1	4	1	4
7	7	7	7	7	7	1	6	6	2	2	2	2	5	1	1	1	1	1	1	1	1	1	1	2	3	4
7	6	6	7	7	7	6	5	5	4	4	4	3	5	1	3	4	4	1	4	4	4	4	2	4	1	4
4	4	4	4	4	4	4	4	4	3	3	3	3	3	3	3	3	3	3	3	3	3	3	1	1	3	3
7	7	7	7	7	7	7	4	4	3	3	4	3	5	1	1	2	3	1	3	3	1	1	1	4	2	4
3	5	5	3	3	3	5	4	4	3	3	3	3	3	3	3	3	3	3	3	3	3	3	1	1	3	3
7	7	7	7	7	7	1	5	5	4	4	4	4	5	3	3	3	3	1	2	2	1	1	1	5	1	4
7	6	6	7	7	7	6	4	4	2	1	2	2	4	1	1	2	3	3	3	3	1	1	1	4	2	4
6	6	6	7	7	7	1	4	4	3	3	3	3	4	2	2	2	2	4	2	2	2	2	1	1	3	3
7	3	6	5	3	2	6	4	4	4	2	2	3	3	1	1	1	2	5	4	4	1	1	1	3	1	3
7	7	7	7	7	7	1	4	4	3	1	3	3	5	3	3	1	1	1	3	3	1	1	1	1	3	3
7	6	6	7	7	7	6	4	4	3	3	3	3	5	1	1	3	3	1	3	3	1	1	1	2	3	3
7	1	1	7	7	7	1	1	1	1	1	1	1	5	1	1	1	1	5	1	1	1	1	1	1	3	3
7	7	7	7	7	7	7	5	5	4	4	4	4	5	1	1	4	4	1	4	4	1	1	1	4	1	4
5	6	6	5	5	3	3	4	4	2	2	2	2	3	2	2	3	3	4	3	3	1	1	1	2	1	3
7	6	6	7	7	7	6	4	4	1	1	1	1	5	1	1	3	3	1	3	3	1	1	1	1	3	3
5	5	5	5	5	5	3	3	3	3	3	3	3	4	1	1	1	2	2	2	2	1	1	1	2	3	4
7	1	1	7	7	7	1	1	1	4	4	4	4	5	1	1	1	1	1	1	1	1	1	2	2	3	3
7	6	6	7	7	7	6	4	4	1	1	1	1	5	3	3	3	3	2	1	1	3	3	2	4	1	4
7	5	6	7	6	6	2	4	4	3	3	3	3	5	2	2	2	2	1	2	2	2	2	1	1	3	3
6	6	6	7	7	7	6	4	4	4	3	3	3	4	1	1	2	2	4	3	3	1	1	1	1	3	3
4	5	4	3	5	2	4	4	5	1	1	2	1	4	2	2	2	3	3	2	2	2	3	2	4	1	3
7	7	7	7	7	7	7	5	5	3	3	3	2	5	1	1	2	2	2	3	4	1	1	2	4	1	4
4	4	4	7	4	7	4	4	4	3	3	3	3	3	1	3	3	2	3	2	2	2	3	2	5	1	4
6	6	6	6	6	6	6	4	4	2	2	2	2	5	1	1	3	3	3	3	3	1	1	1	4	1	3
5	3	3	5	5	5	3	3	3	2	2	2	2	4	2	2	2	2	3	2	2	2	2	2	3	1	5
6	2	2	6	6	6	2	4	4	4	4	4	4	5	4	4	1	4	3	4	4	1	1	1	1	3	3
7	5	5	7	7	7	5	4	4	3	3	2	2	5	1	1	1	1	1	1	2	1	1	1	3	1	4
4	4	4	4	4	4	4	4	4	3	3	3	3	3	2	2	2	2	3	2	2	2	2	2	4	1	4
7	1	1	7	7	7	1	4	4	2	2	2	2	3	2	2	2	2	1	2	2	2	2	1	1	3	3
7	1	1	7	7	7	1	1	1	4	4	4	4	1	4	4	4	4	1	4	4	4	4	2	1	1	1
7	6	6	7	7	7	6	4	4	4	1	3	3	3	1	1	1	1	1	1	1	1	1	2	4	2	3
5	3	3	5	5	5	3	3	3	2	2	3	2	3	1	1	1	1	3	4	1	1	1	1	2	3	3
4	4	4	4	4	4	4	2	1	2	3	2	3	1	2	2	2	2	1	3	3	2	3	1	5	1	2
7	1	1	7	7	7	1	4	4	1	1	1	1	5	1	1	1	1	1	2	2	1	1	1	4	1	4
2	6	6	7	2	2	1	3	3	3	3	3	3	1	2	1	3	2	2	4	4	1	1	1	2	3	3
7	6	6	3	7	5	6	4	4	3	2	3	3	3	2	2	3	3	3	2	4	1	1	1	4	1	2
7	1	1	7	7	7	6	1	1	4	4	4	3	5	2	1	1	1	2	3	2	1	1	2	3	1	3
7	6	4	7	7	4	5	4	3	3	3	3	3	5	1	1	2	2	3	3	2	1	1	1	2	3	4
7	7	7	7	7	7	7	5	5	3	3	3	3	5	2	2	1	3	1	2	2	1	1	1	1	3	3
5	3	3	5	5	5	4	3	3	2	2	2	2	3	2	2	2	2	4	2	2	2	2	1	1	3	3
7	5	5	7	7	7	1	4	4	1	3	3	2	5	1	1	2	3	2	2	2	1	1	1	2	3	4
3	5	5	3	3	3	5	5	5	3	3	3	3	2	3	3	3	3	2	3	3	3	3	2	2	2	3
7	2	3	6	6	4	6	4	4	1	2	1	2	5	2	2	2	3	4	3	2	2	2	2	4	1	3
7	7	7	7	7	7	1	4	4	3	2	3	3	2	1	1	3	3	2	4	4	1	1	1	2	3	4
5	3	5	2	5	5	3	1	1	3	4	4	4	5	2	3	1	1	1	4	4	3	2	1	4	1	2
3	5	5	3	3	3	5	5	5	3	3	3	3	3	3	3	3	3	2	3	3	3	3	2	1	3	2
4	4	4	4	4	4	4	4	4	2	2	2	2	4	2	2	2	2	3	3	3	2	2	1	1	3	3
3	5	5	3	3	6	6	4	3	3	1	3	2	4	1	1	4	4	2	2	2	1	1	1	2	3	4
5	3	3	5	5	5	3	3	3	4	4	2	4	3	4	4	1	1	4	4	4	1	1	1	3	1	4
6	6	4	4	4	4	4	4	1	3	3	3	3	5	1	1	3	3	3	2	2	1	1	1	1	3	3
4	4	4	4	4	4	4	4	4	3	3	3	3	3	3	3	2	3	3	3	3	2	2	1	1	3	3
7	7	7	7	7	7	7	4	4	3	3	3	3	5	1	1	1	3	2	4	3	1	1	1	3	1	4
5	5	5	6	6	6	5	4	4	3	3	3	3	4	2	2	2	3	3	2	2	1	1	1	2	1	4
6	2	2	2	6	1	2	3	2	1	1	1	1	2	1	1	4	3	3	3	3	1	1	1	4	2	4
3	5	5	3	3	3	5	5	5	3	3	3	3	4	3	3	3	3	3	3	3	3	3	1	2	3	3
3	3	3	5	4	3	3	4	4	3	3	1	1	2	2	1	1	1	4	2	2	1	1	1	3	1	3
5	3	3	3	5	3	3	4	4	3	3	3	3	3	2	2	3	3	3	3	3	1	1	1	3	1	5
6	5	6	6	6	6	5	4	4	2	2	3	2	3	2	2	2	2	3	2	2	2	2	2	4	1	1
7	4	3	7	7	7	4	3	3	3	3	3	3	4	2	1	1	2	2	2	2	1	1	2	6	1	3
7	6	6	7	7	7	1	4	4	2	2	1	1	5	1	1	1	1	1	1	1	1	1	1	1	3	3
7	6	7	7	7	7	7	5	5	3	3	3	3	4	2	2	3	3	3	3	2	3	2	1	3	1	3
6	2	2	6	6	6	2	4	4	1	1	1	1	5	3	3	3	1	3	1	1	3	3	1	1	3	3
4	4	5	3	4	4	4	4	4	2	3	3	3	3	3	3	2	3	3	3	3	2	2	2	3	1	5
4	4	4	2	4	4	4	4	4	1	1	1	1	4	3	3	3	3	1	4	4	3	3	1	3	3	3
7	7	7	7	7	7	5	4	3	4	3	3	3	4	1	1	4	3	2	3	3	1	1	1	3	1	5
7	6	6	7	6	6	6	4	4	3	3	3	3	5	1	1	2	3	3	3	3	1	1	1	3	1	2
6	4	3	7	7	7	1	4	2	2	2	2	1	5	1	1	1	1	1	1	1	1	1	1	1	3	3
3	3	3	7	7	3	1	3	3	3	2	1	3	5	1	1	2	3	3	2	3	1	1	1	2	1	4
6	5	5	5	4	4	4	4	4	3	3	3	3	5	2	2	3	2	3	2	2	1	1	1	1	3	3
7	7	7	7	2	7	1	4	4	3	3	2	2	5	1	1	1	1	2	1	1	1	1	1	1	3	3
3	5	4	4	4	4	4	4	4	4	4	4	4	3	4	4	4	4	3	4	4	2	2	2	4	2	3
7	6	6	7	7	7	1	4	4	4	4	4	4	5	4	4	1	4	1	4	4	1	1	1	1	3	3
6	6	6	2	3	2	5	4	4	3	3	3	3	5	2	2	3	2	2	2	3	2	2	1	1	3	3
5	3	3	5	5	5	3	3	3	3	3	3	3	3	2	2	2	2	4	2	2	2	2	1	2	3	5
7	7	7	7	7	7	7	4	4	2	1	1	2	5	1	1	1	1	4	2	2	1	1	1	1	3	3
7	7	7	7	7	7	7	4	4	4	4	4	4	5	1	1	4	4	5	3	3	1	1	1	1	3	2
4	4	4	4	1	1	7	5	4	1	1	1	1	4	1	1	4	4	3	4	4	1	1	1	2	1	4
6	6	2	5	5	4	4	4	4	1	1	1	1	5	2	2	1	1	5	2	2	1	1	1	1	3	3
7	1	1	7	7	7	1	1	1	1	1	1	1	5	1	1	1	1	5	1	1	1	1	2	2	1	3
6	6	1	7	7	7	1	4	3	2	3	3	2	5	1	1	4	2	4	2	1	4	4	3	1	3	3
7	5	5	7	6	6	2	4	4	2	2	2	2	5	1	1	1	1	1	1	1	1	1	1	1	3	3
7	3	5	6	7	5	3	4	3	2	2	3	3	5	1	1	2	2	1	2	2	1	1	1	5	1	2
5	3	4	4	4	4	4	3	3	3	3	3	3	4	2	2	3	2	3	3	3	3	3	1	2	3	4
7	6	6	7	7	7	4	4	4	3	3	3	3	5	1	1	3	3	3	3	3	1	1	1	4	1	2
7	7	5	4	7	3	5	4	4	4	4	4	4	4	3	2	3	3	5	3	2	4	3	1	3	1	4
1	5	6	7	6	6	2	4	4	1	1	1	1	5	1	1	1	1	1	1	1	1	1	2	4	1	2
6	6	6	7	4	4	6	4	4	2	1	4	3	5	1	1	1	1	1	1	1	1	1	1	5	1	4
7	6	6	7	6	6	6	4	4	3	3	3	3	5	3	3	3	1	1	3	3	1	1	1	3	1	5
6	6	5	3	7	3	5	3	3	2	2	2	2	4	1	1	2	2	1	2	1	1	1	2	4	1	3
7	7	7	7	7	7	7	4	4	4	2	4	3	5	1	2	1	1	1	1	1	1	1	1	4	1	4
7	5	5	7	7	5	3	4	4	3	3	3	3	5	1	1	1	1	1	3	3	1	1	2	4	1	2
7	6	6	2	2	3	6	6	5	3	1	1	3	5	2	2	3	4	2	3	3	3	3	2	4	1	4
7	7	7	7	7	7	7	5	5	3	3	3	3	5	3	2	3	3	1	3	3	3	1	1	1	3	3
5	5	4	4	4	4	4	3	3	2	3	3	3	5	1	3	2	2	4	2	2	3	3	1	3	1	1
6	5	5	6	6	3	2	4	2	3	3	3	3	4	2	2	3	3	1	3	3	1	1	1	2	3	4
4	4	4	4	4	4	4	4	4	4	4	3	2	5	1	1	3	3	1	3	2	1	1	1	3	2	4
7	7	7	7	6	5	7	5	5	4	3	3	3	5	2	2	3	3	1	2	3	1	1	1	4	1	4
7	3	3	3	4	3	4	4	4	3	3	3	3	4	1	1	2	2	1	2	3	1	1	1	2	1	4
2	6	5	7	7	1	1	1	1	3	3	2	3	5	1	1	3	3	1	3	3	1	1	2	4	1	4
7	6	6	7	6	7	7	5	5	2	2	3	3	4	3	3	2	3	2	3	3	1	1	1	5	2	4
6	6	6	1	6	3	6	5	5	3	3	3	3	3	1	1	3	3	2	4	3	1	1	1	3	3	5
7	6	6	7	7	7	6	4	4	4	3	4	4	5	1	1	2	3	1	3	3	1	1	1	4	2	4
6	2	4	5	5	5	3	3	3	3	1	3	3	5	1	1	2	2	1	2	2	2	1	2	5	1	1
6	6	6	6	6	6	6	4	4	2	2	3	3	4	1	1	3	3	2	2	2	1	1	2	4	1	2
7	1	1	7	7	7	1	5	5	4	1	4	1	5	1	1	1	1	1	1	1	1	1	1	5	1	4
7	6	6	7	7	7	6	4	4	4	4	4	4	5	1	1	1	1	5	4	4	1	1	1	1	3	3
7	7	7	7	7	7	7	4	4	3	3	3	3	4	3	3	3	3	1	3	3	3	3	1	3	1	4
7	7	7	7	7	7	7	5	5	3	3	3	3	5	1	1	2	2	1	4	4	1	1	2	4	1	5
1	7	7	7	5	7	6	5	5	4	3	3	3	5	1	1	2	2	1	2	3	1	1	1	4	1	2
6	6	6	6	6	6	7	5	5	4	3	4	3	5	1	1	3	4	1	2	2	1	1	2	2	3	4
7	6	6	6	7	7	6	4	4	3	2	3	3	5	1	1	2	3	1	1	1	1	1	1	4	1	4
4	4	3	5	4	5	4	4	4	3	3	3	3	5	1	1	2	1	1	2	2	1	1	1	4	1	2
5	5	5	3	3	3	4	3	3	3	3	3	3	3	1	1	2	2	3	2	2	1	1	1	4	1	1
5	4	3	5	5	5	3	3	3	2	3	2	2	3	3	3	3	2	3	2	2	3	3	2	5	1	1
5	4	2	6	6	6	2	3	3	1	1	3	3	5	1	1	1	2	5	2	2	1	1	2	1	3	3
2	6	6	2	2	2	6	6	6	3	2	3	3	5	3	3	3	3	3	3	3	3	2	1	2	1	4
7	5	5	7	7	7	5	4	4	3	2	3	3	4	1	1	3	3	2	3	3	1	1	1	2	3	3
7	1	1	7	7	7	1	4	4	3	1	3	3	5	1	1	2	2	1	3	2	1	1	2	4	1	3
7	6	6	7	6	6	6	4	5	3	3	4	3	3	1	1	4	4	2	3	3	1	1	1	3	1	4
5	4	4	7	7	7	1	4	4	2	2	2	2	5	1	1	1	1	1	2	2	1	1	1	4	2	3
4	4	4	4	4	4	4	4	4	3	3	3	3	4	3	3	1	2	3	3	3	1	1	1	3	1	1
5	1	1	7	4	5	1	2	2	3	3	3	2	5	2	2	2	1	3	2	2	2	2	1	3	1	2
1	2	1	6	5	1	2	1	2	1	2	3	2	5	2	3	3	2	4	2	2	3	2	1	1	3	3
7	7	7	7	7	7	7	4	4	3	3	3	3	5	1	1	2	2	1	2	2	1	1	1	4	1	1
7	6	6	6	7	7	1	4	4	3	3	3	3	2	3	4	3	3	2	4	4	3	3	1	5	1	4
1	7	7	7	1	7	7	4	4	4	4	4	4	5	4	4	1	4	1	4	4	1	1	1	2	3	4
4	4	4	4	4	4	4	4	4	3	3	3	3	5	2	1	2	2	2	2	2	2	2	2	5	1	3
7	1	1	7	7	7	1	1	1	3	3	3	3	5	1	1	2	2	3	3	3	1	1	2	4	1	2
7	7	7	7	7	7	7	4	4	1	1	2	2	5	1	1	2	1	2	1	1	1	1	1	2	3	3
6	6	6	7	3	3	6	4	3	3	3	3	3	5	1	1	2	3	1	2	2	1	1	1	2	3	4
7	6	6	6	7	6	6	4	4	3	3	3	2	4	1	1	3	2	2	3	3	1	1	1	2	1	4
2	6	6	2	2	2	6	6	6	3	3	3	3	4	3	3	3	3	2	3	3	3	3	1	3	1	5
6	3	2	5	5	6	6	4	4	1	1	1	1	5	1	2	1	2	3	2	2	1	1	1	3	1	2
7	1	4	7	7	4	3	4	3	1	1	1	1	5	1	1	1	1	1	1	1	1	1	2	4	1	2
7	7	7	7	4	4	7	7	7	4	4	4	4	5	1	1	1	1	1	1	1	1	1	1	1	4	5
7	7	5	7	5	1	3	4	4	4	4	3	3	4	3	3	3	3	3	3	3	1	1	1	2	1	5
7	6	6	7	7	7	6	4	4	3	3	3	3	5	1	1	2	1	1	1	1	1	1	1	4	1	3
4	4	4	6	6	4	4	4	4	3	3	3	3	4	1	1	2	1	1	2	2	1	1	2	4	1	2
7	7	7	7	7	7	1	4	4	4	4	4	4	5	1	1	3	3	1	1	1	1	1	1	4	2	4
7	7	7	7	7	7	7	4	4	3	3	3	3	4	2	2	2	2	4	2	2	2	2	2	4	1	3
6	2	3	6	6	6	5	4	4	3	3	3	3	5	1	1	2	2	1	3	2	1	1	2	4	1	2
7	4	6	1	7	4	4	4	4	1	1	1	1	5	1	1	1	1	5	1	1	1	1	1	4	1	2
7	6	7	4	7	2	7	5	5	3	3	3	3	4	3	3	4	3	3	3	3	3	1	2	5	1	5
4	4	6	1	5	5	6	4	4	2	2	3	2	4	2	2	2	2	3	2	2	2	2	1	3	1	2
2	6	6	2	2	2	1	2	1	1	1	1	1	5	1	2	1	2	5	1	2	1	1	2	4	1	2
7	5	5	3	3	3	3	3	2	2	1	2	2	5	1	1	1	4	1	3	3	1	1	2	4	1	4
7	5	6	3	5	5	6	4	4	1	1	3	3	3	1	1	3	3	3	1	1	3	3	1	2	1	3
5	3	3	5	5	5	3	2	2	3	3	2	2	4	2	2	3	2	4	3	2	3	3	1	1	3	4
7	1	1	7	7	7	1	1	1	1	1	1	1	5	1	1	1	1	5	1	1	1	1	1	1	3	5
4	4	4	4	4	4	4	4	4	4	2	3	3	3	3	3	3	3	3	3	3	3	3	2	4	1	1
6	5	5	6	5	5	3	4	4	4	3	4	3	5	1	1	2	2	2	3	2	1	1	2	3	1	3
7	1	1	7	7	7	1	1	1	2	2	2	2	4	2	2	2	2	5	2	2	2	2	1	1	3	3
7	1	1	7	7	7	1	1	1	4	4	4	4	5	4	4	4	4	1	4	4	4	4	2	4	1	2
6	6	3	5	4	4	4	4	4	3	3	3	3	5	3	3	3	3	4	3	3	3	3	2	4	1	4
4	4	4	4	4	4	4	1	1	3	3	3	3	3	3	3	3	3	4	3	3	3	3	1	1	3	3
7	1	1	7	7	7	1	1	1	1	1	1	1	5	1	1	1	1	5	1	1	1	1	2	5	1	2
7	2	2	7	7	7	4	4	4	3	2	3	2	5	1	1	1	2	2	1	1	1	1	1	2	3	4
7	4	4	6	4	4	4	4	4	3	1	3	3	5	1	1	1	1	3	1	1	1	1	2	3	1	2
7	5	6	2	1	2	5	4	4	4	4	4	4	5	4	4	4	4	4	4	4	4	4	2	4	1	4
4	4	4	4	2	1	4	4	4	3	2	2	2	3	1	1	2	3	3	2	3	2	2	1	2	3	3
5	4	4	4	3	3	5	1	1	1	1	3	1	5	1	1	3	3	1	2	2	3	3	1	5	1	4
5	3	3	3	3	3	3	3	4	1	1	2	2	3	3	3	2	2	4	2	2	3	3	2	4	1	4
3	3	3	5	1	1	2	4	3	3	2	3	3	3	1	1	2	2	2	2	1	1	1	1	2	1	3
5	4	6	2	4	4	6	4	4	2	2	3	3	4	2	2	2	2	3	2	2	2	2	1	3	1	2
3	5	5	3	3	3	5	5	5	3	3	3	3	5	1	1	1	1	1	1	1	1	1	1	1	3	3
7	6	6	7	7	7	6	4	4	1	1	1	1	5	1	1	1	1	1	1	1	1	1	1	4	1	1
5	5	5	3	5	3	5	4	4	3	2	2	3	3	1	1	1	2	3	3	3	1	1	2	4	1	2
4	4	4	4	4	4	4	4	4	3	3	3	3	5	2	2	2	2	3	2	2	2	2	2	2	1	4
7	6	6	7	6	6	6	5	5	3	3	3	3	3	3	3	3	2	2	3	3	3	3	2	4	1	4
7	4	4	7	7	7	4	4	4	3	3	3	2	3	1	1	3	3	3	3	2	1	1	1	4	1	4
7	5	5	7	7	4	6	4	4	2	2	2	2	4	1	1	2	2	2	2	2	1	1	1	4	1	4
2	6	6	2	2	2	6	6	6	4	4	4	4	1	3	3	3	3	2	4	4	3	3	2	2	1	3
7	7	7	7	6	7	7	4	4	3	3	3	3	5	1	1	3	3	1	2	1	1	1	1	4	1	4
6	4	4	1	2	2	2	2	2	3	1	3	2	5	1	2	3	2	1	1	1	3	3	2	4	1	2
7	3	3	7	7	7	1	4	4	3	1	3	3	3	1	1	4	2	1	3	2	1	1	1	3	1	3
7	4	2	7	1	2	2	3	4	3	2	4	1	5	1	1	2	1	4	3	1	1	1	2	4	1	2
7	7	1	7	7	7	7	6	6	3	2	3	3	5	1	1	4	3	1	4	4	1	1	1	5	1	4
7	6	6	7	6	4	4	4	3	4	3	4	3	5	2	1	3	3	2	2	2	1	1	1	3	1	4
5	3	3	5	5	5	3	4	4	3	3	3	3	3	2	2	2	2	2	2	2	2	2	1	4	1	1
7	6	6	7	6	7	6	4	4	3	3	3	3	5	2	1	2	3	1	3	2	3	2	2	4	1	3
7	1	1	7	1	1	1	2	2	2	1	1	1	3	1	1	3	2	2	2	3	1	1	1	5	1	2
7	5	6	7	7	7	6	4	4	3	4	3	4	5	2	2	2	2	1	3	3	3	1	2	4	1	3
7	2	7	7	7	7	1	4	4	1	1	1	1	5	1	1	1	2	1	1	1	1	1	2	5	1	2
7	5	4	4	4	4	1	4	1	3	3	4	4	3	1	1	4	4	3	3	3	1	1	1	2	3	3
1	7	7	1	2	2	6	4	4	1	1	1	1	5	1	1	1	1	2	1	1	1	1	1	4	1	3
4	4	4	4	4	4	4	4	4	3	3	2	3	3	3	3	3	3	3	3	3	3	2	1	2	3	4
7	5	5	7	7	7	6	4	4	3	3	3	3	5	1	1	1	1	1	3	3	1	1	2	5	1	4
7	1	1	7	7	7	1	4	4	3	3	3	2	5	1	3	3	3	1	3	3	1	1	1	3	1	4
7	6	6	2	7	7	7	4	4	4	2	4	3	4	2	2	2	2	3	2	2	2	1	1	5	1	3
7	6	6	6	6	4	6	5	5	2	2	3	3	4	1	1	1	2	1	1	1	1	1	1	3	1	4
6	6	6	6	6	6	5	5	5	3	3	3	3	3	3	3	3	3	3	2	2	1	1	2	4	1	4
2	6	6	6	6	2	6	4	4	3	4	4	4	5	3	1	3	3	1	3	3	1	1	2	4	1	3
7	6	6	3	5	7	5	4	4	2	3	1	1	5	1	1	1	1	1	1	1	1	1	1	4	2	4
7	1	1	7	7	7	5	4	4	3	1	3	3	4	1	1	3	3	2	3	3	1	4	1	4	1	4
4	4	4	4	4	4	4	4	4	3	2	2	1	3	1	1	2	2	3	2	2	1	1	1	4	1	1
7	7	7	1	7	6	7	5	5	2	2	4	4	3	3	3	3	3	4	3	3	3	3	2	5	1	3
2	4	6	2	2	4	3	6	3	1	1	1	1	5	1	3	2	1	3	3	2	1	1	1	1	3	3
7	6	6	7	7	7	7	4	4	3	3	3	3	2	2	1	2	2	2	3	2	1	1	2	4	1	4
4	4	4	4	5	1	1	1	1	4	3	4	2	5	1	1	2	2	3	3	3	2	2	1	3	1	5
7	1	1	7	7	7	1	1	1	2	2	2	2	4	1	1	1	1	5	1	1	1	1	1	1	3	3
6	5	1	7	2	5	6	4	4	3	3	3	1	5	1	1	2	3	1	3	3	1	1	2	4	1	2
4	2	2	4	4	4	2	2	2	1	1	2	1	5	2	2	1	3	2	1	2	1	1	2	5	1	2
1	7	7	7	6	6	7	4	4	3	3	4	1	5	1	1	2	3	1	3	3	1	1	1	3	1	5
7	6	6	7	7	7	6	4	4	1	2	3	3	5	2	1	2	2	1	2	2	1	1	1	4	1	2
7	6	6	4	6	6	6	3	3	3	3	3	3	5	1	1	3	3	1	3	3	1	1	2	2	3	4
7	1	1	7	7	7	1	1	1	1	1	1	1	4	2	2	2	1	5	2	2	3	2	2	3	1	3
6	5	5	3	6	2	3	4	4	4	4	3	3	5	4	3	4	4	1	3	3	1	1	2	3	1	4
7	6	6	7	7	7	6	4	4	3	3	3	3	5	3	3	3	3	1	3	3	3	3	1	3	3	3
7	3	4	4	4	7	4	4	4	3	1	2	2	4	2	1	2	3	3	2	1	2	2	2	6	1	4
7	6	6	5	2	5	3	4	4	4	3	4	4	5	3	3	4	3	1	3	3	1	3	2	2	3	5
6	5	5	6	6	3	5	5	5	3	2	3	3	3	1	1	3	2	3	3	3	1	1	2	3	1	4
7	6	6	6	7	7	6	6	5	4	4	4	4	5	3	1	4	3	3	4	4	1	1	2	4	1	5
2	3	2	2	3	2	2	3	3	4	2	3	3	5	1	1	3	3	2	3	3	1	1	2	3	1	4
7	7	7	7	7	7	7	4	5	3	3	3	3	4	2	2	1	3	2	3	2	2	2	1	2	1	1
4	5	5	2	7	2	5	1	1	4	1	2	1	1	2	3	2	2	3	3	2	1	1	1	1	3	3
7	5	5	7	7	7	5	3	3	1	1	3	3	5	1	1	3	2	5	3	3	1	1	2	2	3	3
4	4	4	5	5	5	3	3	2	3	3	2	2	4	3	4	2	3	3	3	2	2	3	2	5	1	3
5	5	4	3	4	5	5	4	4	3	3	3	3	5	3	3	3	3	2	3	3	1	1	2	2	3	5
7	5	4	4	3	3	5	2	3	3	3	3	3	4	1	1	1	3	1	2	3	1	1	1	5	1	1
5	4	4	4	4	4	4	4	4	3	4	3	3	4	3	2	2	3	3	3	2	2	3	2	3	1	5
6	5	6	6	6	5	5	4	4	3	3	3	3	4	1	1	3	2	3	2	3	1	1	1	3	1	3
2	4	4	2	5	3	5	4	5	4	2	2	1	5	2	3	1	2	3	3	2	2	3	2	2	3	4
7	6	6	6	6	7	7	4	4	3	3	3	3	4	2	2	2	2	2	3	2	1	1	1	3	3	5
6	6	6	6	6	6	6	4	4	1	1	1	1	4	3	1	3	3	1	3	3	1	1	2	2	3	4
6	3	4	6	6	6	3	2	2	1	1	2	2	5	1	1	1	1	3	3	2	1	1	2	3	1	4
5	5	5	5	4	3	2	3	4	4	3	2	3	5	2	2	3	3	3	3	2	3	1	2	4	1	4
6	6	6	6	4	5	2	4	4	3	3	1	3	5	1	1	2	2	1	3	2	1	1	2	3	1	2
7	6	6	6	7	7	6	4	4	4	3	4	3	4	2	2	3	1	1	1	1	1	3	2	4	1	2
6	6	6	6	6	6	6	4	4	3	3	3	3	4	1	1	1	1	1	1	1	1	1	1	3	1	4
7	7	6	7	6	6	6	6	6	4	4	4	4	2	3	3	4	4	3	3	3	4	4	2	3	1	4
7	6	6	6	7	7	6	4	4	4	3	3	3	4	2	3	3	3	1	2	2	2	2	2	6	1	4
6	2	2	7	3	4	3	4	4	2	2	2	2	4	2	2	3	2	3	2	2	2	3	2	2	1	4
7	7	7	7	7	7	7	3	3	3	3	3	3	5	3	3	3	3	1	3	3	3	3	2	2	3	4
7	3	5	3	7	7	6	4	4	3	3	3	3	5	2	1	3	3	1	3	2	1	1	2	2	3	3
3	5	5	7	6	3	5	4	4	3	3	4	4	4	4	4	1	4	1	4	4	1	1	1	4	1	3
1	7	7	1	1	1	7	7	7	4	4	4	4	5	4	4	4	4	1	4	4	4	4	2	3	3	4
2	5	2	2	2	2	6	4	4	1	1	1	1	5	3	3	3	3	3	3	2	3	3	2	1	3	3
7	7	7	7	7	7	7	5	5	3	3	3	3	4	1	1	3	3	1	3	3	1	1	2	2	3	4
7	4	6	7	7	7	6	4	4	3	3	3	3	5	2	2	1	2	3	2	2	2	1	2	3	2	4
7	5	5	7	7	2	2	4	4	3	3	2	2	3	2	2	3	3	3	3	3	1	1	2	2	3	4
5	3	3	5	5	5	3	3	3	2	2	2	2	5	2	2	3	2	3	2	2	2	2	2	2	1	5
7	5	5	7	7	7	1	2	2	2	2	1	3	5	1	1	3	1	4	1	1	1	1	2	2	3	4
5	5	5	3	3	5	3	4	3	3	2	3	3	5	1	1	2	3	1	2	3	1	1	1	4	1	2
7	6	7	6	6	6	6	5	6	3	2	2	3	5	1	1	4	2	1	2	3	1	1	2	3	1	5
6	6	6	6	6	6	6	4	4	3	3	3	3	4	1	1	1	1	1	3	1	1	1	1	2	3	4
7	6	6	5	6	4	5	4	4	2	1	3	2	5	2	3	3	3	3	3	2	1	1	2	3	3	5
6	5	6	2	3	3	4	4	4	4	3	4	3	5	3	3	3	2	3	2	1	1	1	2	2	3	3
6	2	5	6	7	6	6	4	4	3	3	3	3	5	2	2	3	2	2	2	2	3	2	1	3	1	4
7	1	4	4	7	7	4	4	4	1	1	3	3	5	1	1	3	1	2	1	1	1	1	1	3	1	3
3	5	5	2	7	2	3	3	2	4	3	3	3	5	4	3	3	2	2	3	2	1	1	2	2	3	4
4	4	4	4	4	4	4	4	4	2	2	2	2	5	2	2	2	2	4	2	2	2	2	2	2	3	3
3	5	5	3	3	3	3	3	3	3	3	3	3	5	3	3	4	4	2	3	3	1	1	2	3	1	4
6	2	2	6	6	6	2	2	2	1	1	1	1	5	3	3	4	4	3	4	4	1	1	2	2	1	4
6	6	6	3	3	4	5	4	4	3	2	2	2	4	1	1	1	1	1	2	2	1	1	1	2	3	4
7	7	7	7	7	7	7	4	5	3	3	3	3	5	1	1	3	3	1	3	3	1	1	2	2	3	5
5	5	3	3	5	3	3	3	3	2	2	3	3	4	2	3	2	2	2	2	3	2	3	2	2	3	4
7	7	7	7	7	7	7	4	4	4	4	3	3	5	1	1	1	2	1	3	3	1	1	2	2	3	4
5	6	6	6	2	2	6	4	4	3	3	3	3	5	3	3	3	3	2	3	3	3	3	2	4	1	2
7	5	5	3	6	6	6	4	5	3	2	3	3	4	2	1	3	3	1	2	2	1	1	1	3	3	5
7	7	7	7	7	1	2	4	3	4	4	4	4	5	1	4	4	4	3	4	4	1	1	2	2	1	2
5	4	3	5	5	4	5	3	4	3	2	2	3	4	1	1	2	3	3	4	3	1	1	2	2	3	4
6	3	5	3	2	6	2	3	4	3	2	3	2	4	2	2	2	3	3	2	2	2	1	2	2	3	4
7	5	5	6	6	4	5	3	3	2	2	2	2	4	1	1	2	2	3	3	3	1	1	2	2	3	4
7	3	5	2	3	1	1	4	3	1	3	3	3	5	1	1	2	3	1	1	2	1	1	1	3	3	3
6	6	6	6	6	6	6	4	4	3	3	3	3	4	1	1	2	2	3	2	2	1	1	2	3	1	4
4	4	4	2	4	1	2	4	4	3	3	3	3	4	3	3	4	4	1	3	3	1	1	2	3	1	4
6	5	2	3	3	3	3	4	4	3	3	3	3	4	1	1	1	3	2	2	1	1	1	2	3	2	4
4	4	4	4	4	4	5	4	4	1	1	1	1	5	2	2	2	2	3	2	2	2	2	1	2	3	4
3	5	5	3	3	3	5	3	3	3	3	3	2	5	1	1	1	1	1	2	2	1	1	1	1	3	3
6	2	2	2	7	3	3	4	4	1	2	1	2	3	1	1	3	2	3	3	3	1	1	1	3	1	4
3	5	3	5	5	5	3	3	2	1	2	2	2	5	1	1	4	4	3	2	4	1	1	1	2	3	4
7	1	1	7	7	7	1	1	1	3	3	3	3	5	1	1	1	1	1	2	2	1	1	2	2	3	3
3	6	6	4	3	2	4	2	2	3	3	3	3	4	1	1	3	3	1	3	3	2	3	2	2	3	4
6	2	5	5	7	5	1	4	4	4	1	2	1	3	1	1	2	1	2	2	2	2	2	2	5	1	5
7	7	7	7	7	7	1	2	2	3	3	3	3	5	1	3	3	3	1	3	3	1	1	2	2	3	4
7	6	6	7	2	7	6	4	4	3	3	3	3	5	1	1	1	2	1	2	2	1	1	2	2	3	4
7	6	6	6	6	6	5	4	2	3	3	3	3	5	1	2	3	3	2	2	3	1	1	1	3	1	3
6	2	2	6	5	5	3	4	4	1	1	1	2	4	1	1	3	2	3	3	1	1	1	2	2	3	3
1	7	7	1	1	1	7	7	7	4	4	4	4	5	1	4	1	2	1	4	4	1	1	2	2	3	4
7	3	4	2	5	5	5	3	3	1	1	1	1	5	1	1	1	1	5	1	1	1	1	2	2	3	5
5	2	3	5	4	4	3	3	4	2	2	1	2	5	2	3	1	3	3	3	1	2	3	2	2	2	4
7	7	7	7	7	7	7	4	4	1	1	1	1	5	2	2	2	2	2	2	2	2	2	1	3	2	4
3	5	5	3	4	4	5	5	5	3	2	3	2	4	3	3	3	2	3	3	2	3	3	1	3	1	4
7	6	6	6	6	6	6	5	5	3	4	3	4	4	1	2	2	3	3	3	3	1	1	2	3	1	4
6	6	6	6	6	6	6	4	4	4	4	4	4	5	1	1	1	1	1	3	3	1	1	2	4	1	4
7	1	1	7	7	7	1	3	3	3	3	3	2	5	3	3	1	3	1	3	3	1	1	2	3	3	3
7	6	6	7	7	7	1	1	1	3	4	3	3	5	2	2	3	3	1	3	3	1	1	1	2	3	4
7	6	6	7	7	7	6	4	4	4	3	1	3	5	1	3	3	3	2	2	3	1	1	2	3	1	3
6	6	6	7	7	7	1	4	4	4	3	2	3	4	1	1	1	1	3	1	1	1	1	1	3	1	3
7	7	7	7	7	7	7	4	4	3	3	2	3	5	1	1	4	4	1	4	3	1	1	2	2	1	3
7	1	1	7	7	7	6	4	4	1	3	3	2	4	2	2	1	1	1	2	2	1	1	2	2	1	4
7	6	6	7	7	7	6	5	4	3	3	3	3	4	2	2	2	3	1	3	2	1	1	2	2	3	3
4	4	4	4	4	1	4	1	1	2	2	1	1	5	1	1	3	4	5	3	3	1	1	1	2	3	4
6	2	2	6	6	6	2	2	2	3	3	3	3	5	1	1	1	1	1	1	1	1	1	2	2	3	4
6	2	5	6	6	2	5	4	4	1	1	1	1	5	1	1	1	1	3	2	1	1	1	2	3	1	4
6	6	6	5	6	5	5	1	1	1	1	3	3	5	1	1	1	1	1	3	1	1	1	1	2	3	4
6	3	3	5	5	5	3	3	3	3	3	3	3	5	4	4	4	4	1	4	4	3	4	1	2	1	4
4	4	4	4	4	4	5	3	3	3	3	2	2	3	2	2	2	3	3	2	3	2	2	2	2	3	4
7	7	7	7	4	4	7	4	3	4	3	3	3	5	1	1	2	4	1	1	1	2	2	1	3	1	4
7	6	6	7	7	7	6	4	5	4	4	4	4	5	1	1	1	2	1	3	3	1	1	1	3	1	4
7	7	7	7	7	2	7	5	5	4	4	3	3	5	1	1	1	1	1	3	3	1	1	2	2	3	4
7	3	3	7	7	6	5	2	4	3	3	3	3	5	1	1	3	3	4	3	3	1	1	1	2	3	4
7	7	7	7	7	7	1	4	4	3	3	3	3	5	2	2	4	3	1	2	2	1	1	2	2	3	3
6	5	5	3	4	4	4	4	4	3	3	3	3	5	1	2	2	2	3	2	2	1	1	1	3	1	3
4	4	4	4	4	4	4	4	4	1	1	3	3	5	1	1	3	3	2	3	3	1	1	2	2	1	3
7	6	6	7	6	6	2	4	4	3	3	3	3	4	1	1	1	3	1	2	2	1	1	2	4	1	2
3	4	4	4	3	4	4	5	5	3	3	3	3	5	3	3	3	3	2	3	3	2	3	1	5	1	4
5	3	3	3	5	5	5	3	3	3	3	3	3	3	2	2	3	3	2	3	3	1	1	1	2	3	4
3	3	5	3	1	3	3	4	4	1	1	3	3	5	1	3	3	3	3	3	3	3	3	2	3	3	3
4	4	4	4	4	4	4	4	4	3	3	3	3	3	2	2	2	2	3	2	2	2	2	1	4	1	1
2	5	3	1	3	1	1	1	1	3	3	3	3	2	1	1	3	3	4	3	3	1	1	1	2	3	4
7	7	7	7	7	7	6	4	5	4	3	4	4	5	1	1	3	3	1	3	4	1	1	2	3	1	2
7	1	1	7	5	7	1	1	1	1	2	1	1	5	1	1	1	2	5	2	1	2	1	2	3	1	3
4	4	5	4	4	5	5	4	5	4	4	4	4	5	4	4	4	4	3	4	4	4	4	2	2	3	5
6	5	5	6	6	6	5	4	4	3	3	3	3	4	2	2	3	3	3	2	2	1	1	2	2	3	4
4	4	4	4	4	4	4	4	4	3	2	3	3	4	2	2	2	2	1	2	2	2	2	2	3	1	4
7	4	3	7	4	3	5	4	4	2	3	3	3	4	1	1	1	1	3	1	3	1	1	2	2	1	4
7	1	1	7	7	7	1	1	1	1	1	1	1	5	1	1	1	1	5	1	1	1	1	2	3	1	3
7	3	6	3	5	5	6	4	4	4	2	3	2	5	1	1	2	1	2	2	2	1	1	1	2	3	5
3	1	1	1	1	1	2	1	1	1	1	1	1	5	3	3	1	4	1	2	2	1	1	1	3	1	1
3	4	5	3	4	5	5	4	3	3	3	3	3	3	2	2	1	3	3	3	2	1	1	1	2	3	4
6	6	6	6	6	6	6	5	5	4	3	4	4	5	3	1	3	1	1	3	1	1	1	2	5	1	4
3	5	5	3	3	3	5	5	5	3	3	3	3	3	3	3	3	3	2	3	3	3	3	1	2	3	4
7	7	7	7	7	7	3	3	4	4	3	1	4	5	1	1	1	1	1	4	2	1	1	2	2	3	4
4	4	4	3	3	2	5	1	7	2	2	2	2	5	3	2	3	2	3	3	2	2	3	1	1	3	2
6	2	2	6	6	6	4	4	3	3	3	3	3	5	3	3	3	3	1	3	3	3	3	1	3	1	3
7	6	5	3	6	6	5	4	4	3	3	3	3	4	1	1	1	2	3	3	3	1	1	1	4	1	2
7	1	1	7	7	7	1	4	4	1	1	1	1	5	1	1	1	1	3	2	2	1	1	2	3	1	4
7	7	7	7	7	7	7	5	5	3	3	3	3	5	1	1	3	2	1	3	3	1	1	2	3	1	5
7	6	5	5	6	6	6	3	4	3	3	3	3	5	4	4	2	3	1	3	3	1	1	2	3	1	2
5	3	3	6	5	5	3	3	3	3	2	3	3	4	1	1	2	2	2	2	1	1	1	2	2	3	4
7	1	1	7	7	7	1	3	4	1	1	1	1	5	1	1	1	1	1	1	1	1	1	1	2	3	4
6	6	6	6	6	6	6	5	5	3	3	3	3	4	1	3	2	1	1	2	2	1	1	1	2	3	3
6	5	5	6	7	6	3	4	4	3	2	2	2	5	2	2	3	3	3	3	3	1	1	1	4	1	3
6	6	5	6	3	3	4	4	4	1	4	3	4	5	2	2	3	3	2	2	2	3	3	2	2	3	3
3	5	7	4	2	3	5	5	5	3	3	3	3	2	4	3	3	4	2	3	3	3	3	2	2	3	4
5	5	6	6	6	6	6	4	4	1	1	2	3	5	1	2	3	2	5	3	2	3	2	1	3	1	2
7	6	6	7	7	7	1	4	2	4	4	4	4	5	1	1	4	3	1	3	1	1	1	1	1	3	3
6	4	2	3	4	3	3	4	4	3	3	3	3	3	3	3	3	3	3	3	3	1	1	1	3	1	3
7	5	6	7	4	7	7	3	3	1	1	3	3	5	1	1	3	3	1	3	3	1	1	2	2	3	5
7	7	7	7	7	1	7	4	4	3	3	3	2	5	1	1	4	4	1	4	4	1	1	2	1	3	3
7	1	1	7	7	2	1	2	1	2	2	2	2	5	1	2	1	1	5	2	2	1	1	1	4	1	3
7	7	7	7	7	7	1	4	6	3	3	2	3	4	1	1	1	1	1	2	1	1	1	2	3	3	4
7	7	7	7	7	7	7	5	5	4	3	3	4	4	3	3	4	4	2	4	3	1	1	2	2	3	4
6	6	6	6	6	6	6	4	4	4	3	3	3	5	2	1	3	3	1	4	3	1	1	2	3	1	4
7	6	6	7	7	7	6	4	4	3	2	3	3	4	1	1	3	2	2	3	3	1	1	1	3	1	3
1	7	6	1	4	6	6	4	4	1	2	1	3	5	1	1	4	4	1	4	2	1	1	2	3	1	3
7	6	6	7	7	7	5	4	4	3	3	4	3	5	1	1	3	2	4	3	2	1	1	2	3	3	4
7	6	6	4	7	7	1	4	4	3	3	3	3	5	1	1	1	2	5	2	2	1	1	2	2	3	3
7	3	2	7	7	3	3	3	2	2	3	3	3	5	1	1	2	2	4	2	2	2	2	1	3	1	4
7	3	4	6	7	3	3	3	2	2	3	3	3	5	2	1	2	3	2	2	2	2	2	1	4	1	4
7	7	7	4	2	1	2	4	3	2	2	3	2	5	1	1	3	2	2	3	3	1	1	2	2	1	5
4	4	4	4	4	4	4	4	4	3	3	3	3	5	2	1	2	2	2	2	2	2	2	2	5	1	2
3	5	6	7	7	6	6	3	4	4	3	4	4	5	1	1	4	4	1	1	1	3	4	1	6	1	2
7	5	4	2	4	2	2	3	3	3	3	3	3	5	1	1	2	1	2	3	2	1	1	1	2	3	4
4	4	4	4	4	4	4	4	4	1	1	1	1	5	1	1	1	1	3	1	1	1	1	2	2	3	4
4	3	4	4	4	5	4	4	3	4	3	2	2	5	2	2	3	3	4	2	2	3	2	2	2	1	4
7	6	5	4	7	3	3	4	4	3	3	3	3	5	1	1	1	3	1	3	3	1	1	2	3	1	4
6	5	4	6	5	5	3	3	3	2	3	3	3	4	1	2	3	3	2	2	2	1	2	2	3	3	3
7	5	5	7	6	6	5	4	4	4	3	4	4	5	1	1	3	4	1	3	3	1	1	2	2	1	4
7	7	7	7	7	7	7	4	4	1	1	1	4	5	1	1	1	1	1	4	1	1	1	2	2	3	4
6	3	2	2	4	3	5	4	4	3	3	3	3	2	3	3	3	3	1	3	3	3	3	2	4	1	4
3	6	6	6	4	6	6	4	4	4	3	3	3	4	1	1	3	3	2	3	3	1	2	1	2	3	4
6	6	6	7	7	7	7	5	5	3	3	3	3	5	1	1	3	3	1	1	3	1	1	2	5	1	4
6	2	2	2	2	3	3	3	3	4	3	3	3	5	1	1	3	3	2	3	3	1	1	2	2	3	4
3	2	1	1	7	6	2	3	3	4	4	4	4	5	1	1	4	4	2	2	2	4	4	1	2	3	4
7	1	1	7	7	7	7	3	3	4	4	4	4	5	3	3	3	3	1	3	3	3	3	2	4	1	5
5	5	6	4	4	4	4	4	4	3	3	3	3	5	3	3	1	3	1	4	4	1	1	2	2	3	4
7	4	5	7	7	3	5	4	4	3	3	3	3	3	1	1	3	3	1	3	3	2	2	2	2	3	4
1	2	3	2	3	2	5	1	3	3	3	3	2	5	2	2	2	2	2	2	2	2	2	2	3	1	3
5	4	4	4	4	3	4	5	5	2	3	1	2	5	1	1	3	3	1	2	2	1	1	1	3	1	4
7	6	6	7	7	7	7	4	4	4	4	4	4	5	1	1	1	4	1	3	3	1	1	2	4	1	2
3	5	5	3	5	3	5	3	3	2	2	3	3	5	3	3	1	1	4	3	1	1	1	2	4	1	4
7	7	6	7	7	1	1	3	3	1	1	1	1	5	1	1	2	1	1	1	1	1	1	1	3	2	4
3	6	3	6	3	6	5	4	4	3	2	2	1	3	3	3	2	3	3	2	3	3	1	1	3	1	2
6	6	5	6	4	6	5	4	3	1	1	3	2	3	2	2	3	3	4	3	3	1	1	1	5	3	4
7	6	6	7	6	6	6	4	4	3	3	3	3	5	1	1	1	2	3	4	3	1	1	1	3	1	4
7	1	1	7	7	7	1	4	4	4	4	4	4	3	1	1	4	4	2	3	3	4	1	1	5	1	4
7	6	6	7	7	1	5	2	2	1	2	3	1	5	1	1	2	1	1	1	1	3	3	2	3	1	2
4	4	4	4	4	4	4	4	4	3	3	3	2	4	2	2	3	3	4	3	3	3	3	1	3	1	4
7	7	7	7	7	7	7	4	4	1	1	1	1	5	1	1	1	1	1	1	1	1	1	2	2	3	4
4	4	2	4	4	4	4	1	1	3	3	3	3	5	1	1	1	1	1	1	1	2	2	1	6	1	3
3	5	5	3	2	2	5	3	3	2	1	2	2	2	1	1	2	2	5	2	2	2	2	2	3	1	3
4	4	4	4	4	4	7	4	4	3	3	3	3	4	2	2	2	2	1	2	2	2	2	2	3	1	4
7	6	6	7	6	6	6	4	4	3	2	4	3	4	1	1	2	3	4	3	3	1	1	2	3	1	3
4	4	4	4	4	4	4	4	4	2	2	2	2	3	2	2	2	2	2	2	2	2	2	2	2	3	4
6	6	6	2	7	6	5	5	5	4	3	3	3	5	2	2	2	3	4	2	2	3	2	2	2	1	3
4	4	4	4	4	4	4	4	4	1	1	1	1	5	1	1	1	1	1	1	1	1	1	1	2	1	4
6	6	6	3	6	6	6	4	4	3	3	3	4	4	1	1	1	3	3	3	3	1	1	1	4	1	2
5	3	3	5	5	5	3	3	3	3	3	3	3	5	3	3	3	3	4	3	3	1	1	2	2	1	3
6	2	2	7	7	7	4	1	1	1	1	1	1	5	1	1	4	4	2	2	2	1	1	2	2	3	4
7	1	5	7	2	2	6	4	4	1	1	1	1	5	4	4	4	4	4	4	4	4	4	3	2	3	3
4	4	4	4	4	4	4	4	4	3	3	3	3	5	1	1	1	2	3	3	1	1	1	1	1	3	3
4	4	4	4	4	4	4	4	4	2	2	2	2	5	2	2	2	2	1	2	2	2	2	1	6	1	5
5	6	3	4	2	1	2	2	2	2	3	3	3	4	3	4	3	2	3	2	3	1	1	2	5	1	4
6	6	6	2	2	2	6	4	4	2	2	2	2	5	1	1	1	2	2	3	3	1	1	2	2	3	3
6	6	2	6	6	6	2	4	4	2	3	2	2	4	1	1	3	3	2	3	3	1	1	1	2	1	4
3	5	5	3	3	3	5	4	4	2	2	2	2	5	2	3	2	2	1	2	2	2	2	2	3	1	3
3	5	5	3	3	3	5	5	5	3	3	3	3	3	3	3	3	3	2	3	3	3	3	2	2	3	4
6	6	6	6	6	6	6	4	4	3	3	3	3	4	1	1	1	1	1	3	3	1	1	2	2	3	4
2	3	2	5	3	2	3	3	3	4	3	4	3	5	1	2	4	3	1	3	3	1	1	2	3	1	4
6	6	6	6	6	6	6	5	6	3	2	3	2	4	1	1	2	3	2	3	2	1	1	2	2	1	4
4	3	5	2	4	3	3	3	3	2	2	3	2	4	1	1	4	3	2	3	3	3	4	2	3	1	3
7	2	3	1	5	1	5	4	4	3	3	2	2	5	1	1	3	2	1	3	2	1	1	2	3	2	4
2	2	2	2	3	1	2	1	1	3	3	4	3	4	1	1	3	3	3	3	4	1	1	2	4	1	2
2	6	6	2	2	2	6	6	6	2	3	2	3	3	2	2	1	2	1	2	2	2	2	2	3	1	4
6	3	2	4	6	3	5	3	1	3	3	3	3	3	2	4	2	2	3	3	2	1	1	1	4	1	3
7	7	7	2	3	6	7	6	6	2	2	2	2	5	1	1	2	3	1	3	2	1	1	1	5	1	4
6	3	3	6	6	3	5	4	4	1	1	1	1	5	3	3	3	3	4	3	3	3	3	2	3	1	2
7	1	1	7	7	7	1	4	4	1	1	3	3	5	2	2	1	1	1	2	2	1	1	2	3	1	2
7	7	7	7	7	7	1	4	4	4	4	4	4	5	1	1	4	2	1	4	4	1	1	2	4	1	3
7	7	7	7	7	7	7	4	4	1	1	1	1	3	3	3	3	3	2	2	4	3	3	1	6	1	3
7	6	6	5	5	6	5	5	5	3	3	3	3	5	3	3	3	3	4	3	3	1	1	2	4	1	4
5	4	4	4	4	4	4	4	4	3	3	3	3	5	1	1	3	3	3	2	1	1	1	2	2	3	4
7	6	6	7	7	2	6	5	5	1	1	1	1	5	1	1	3	3	2	4	3	1	1	1	5	1	2
4	5	5	4	4	5	3	4	4	2	2	2	2	5	1	1	3	3	1	2	2	1	1	2	4	1	4
6	6	6	2	4	5	5	4	3	3	3	3	3	3	2	3	2	2	4	2	2	1	1	1	2	1	3
6	2	2	3	6	3	2	4	4	2	2	2	1	3	1	1	2	3	3	3	1	3	1	2	4	1	2
7	6	6	7	7	7	5	4	4	1	3	3	3	5	2	2	1	2	1	2	2	1	1	2	2	3	3
7	5	5	3	7	7	6	5	5	3	4	3	4	5	1	1	1	4	1	4	4	1	1	2	2	3	4
7	3	3	5	5	4	4	3	3	1	1	3	3	3	2	2	2	2	4	2	2	2	2	2	3	1	4
7	7	6	7	7	7	7	4	4	4	4	3	3	5	2	3	2	3	1	1	2	1	3	2	4	1	2
4	4	4	4	4	4	4	4	4	1	1	1	1	5	2	2	2	2	3	2	2	2	2	2	2	1	2
7	6	7	7	7	7	7	5	5	2	2	3	3	4	1	1	3	3	2	2	3	1	1	1	3	3	4
7	6	5	7	7	3	5	4	3	3	3	1	3	5	1	1	3	3	2	3	3	1	1	1	2	3	4
4	4	4	4	4	4	4	5	2	3	3	3	3	4	2	2	2	2	1	2	2	2	2	2	4	1	1
3	5	5	4	3	4	4	4	5	1	1	1	2	3	1	1	1	1	2	2	2	1	1	1	2	1	2
7	7	7	1	1	1	7	4	3	4	4	4	4	5	4	4	4	4	1	4	4	1	1	2	4	1	3
2	6	5	2	7	2	6	3	3	4	4	4	4	5	1	1	1	1	1	1	1	1	1	2	3	1	1
5	6	6	5	5	5	6	5	5	3	3	3	2	4	2	1	2	2	3	2	2	1	1	2	2	3	3
6	5	2	2	6	6	5	3	3	1	1	1	1	5	1	1	1	1	1	1	1	1	1	2	3	1	2
7	6	6	6	7	6	6	4	3	2	3	4	4	4	1	1	3	3	3	3	3	1	1	2	3	1	4
7	1	6	2	4	4	5	3	4	1	1	3	4	4	4	4	4	4	3	2	3	3	4	2	4	1	2
6	4	1	3	3	3	1	2	2	3	1	2	2	5	1	1	4	3	1	4	4	1	1	1	2	3	4
7	7	7	7	7	7	7	4	4	3	2	3	3	5	3	3	3	3	1	3	3	1	1	2	2	3	3
3	5	5	3	3	3	5	5	4	2	3	3	3	4	3	3	3	3	3	3	3	3	3	1	2	3	4
7	4	6	2	6	6	7	5	5	2	2	2	2	5	1	1	1	2	2	1	1	1	1	1	3	1	3
7	7	6	2	7	7	1	4	4	1	1	1	1	5	1	1	2	2	1	2	2	1	1	2	3	1	2
5	1	1	3	2	2	2	3	4	3	3	4	2	5	1	1	2	3	3	3	3	1	1	1	4	2	2
6	5	2	6	7	5	3	4	4	1	2	3	3	4	1	1	1	2	5	1	2	1	1	2	2	3	4
6	3	4	4	4	4	3	4	3	2	2	1	3	5	2	2	2	3	1	3	2	3	2	2	3	1	5
7	1	1	7	1	5	5	4	4	3	3	3	2	5	2	2	2	2	1	3	3	1	1	1	2	3	3
7	1	1	7	7	7	1	1	1	1	1	1	1	5	1	1	1	1	5	1	1	1	1	2	1	1	1
7	1	1	7	7	7	7	4	4	2	2	2	2	5	1	1	3	3	2	2	2	1	1	2	2	3	4
6	6	6	7	2	6	1	4	4	1	1	1	1	5	1	1	1	1	1	1	1	1	1	2	3	1	4
6	6	4	6	6	6	5	3	3	2	2	3	3	4	2	2	2	2	3	3	2	1	1	1	2	3	4
7	2	6	2	6	2	2	3	3	3	3	3	3	4	1	1	2	2	4	3	3	1	1	2	4	1	4
3	2	2	6	6	3	2	4	4	3	3	4	4	4	3	3	2	2	1	3	3	1	1	2	3	1	2
7	1	1	7	7	6	6	5	3	1	1	1	1	4	1	1	1	2	2	3	2	1	1	1	3	1	3
4	4	4	4	4	4	4	4	4	3	3	3	3	3	2	2	2	2	4	2	2	2	2	1	2	3	4
4	5	4	4	4	3	4	3	3	2	2	2	1	5	2	2	3	3	1	2	2	3	3	2	3	1	3
3	2	5	3	5	4	4	4	3	3	3	3	3	5	2	2	1	1	2	3	2	1	1	2	4	2	3
4	4	4	4	4	4	4	4	4	3	3	3	3	5	3	3	3	3	3	3	3	2	3	2	3	1	4
7	3	3	7	7	2	3	4	4	4	4	4	3	5	1	1	4	2	1	2	4	1	1	2	2	3	4
7	1	1	7	7	7	1	1	1	1	1	1	1	4	1	1	1	1	4	1	1	1	1	1	1	3	2
2	6	6	2	4	4	6	4	4	4	1	3	4	4	1	1	1	2	1	3	1	1	1	2	3	1	3
6	2	2	6	6	6	2	2	2	2	2	2	2	4	2	2	2	2	5	2	2	2	2	2	2	3	4
3	6	6	5	5	5	5	4	4	3	3	3	3	4	2	3	3	2	2	2	2	1	1	2	3	1	5
7	4	6	2	6	6	5	4	4	1	1	1	2	5	3	3	3	3	4	3	3	1	1	2	3	1	4
7	1	3	7	7	3	3	4	4	3	3	2	3	4	1	1	3	3	3	3	3	1	1	1	2	3	4
1	2	2	1	1	1	7	1	1	4	4	1	4	5	1	1	4	1	1	4	4	1	1	2	2	1	4
6	6	6	7	7	5	2	4	3	3	3	3	3	4	1	1	3	3	2	3	3	1	1	2	2	3	4
7	6	6	7	7	7	7	5	5	3	3	3	3	5	2	2	2	3	3	3	2	2	2	1	4	1	4
4	4	4	5	4	4	4	4	4	3	3	3	3	4	3	2	3	3	3	2	2	2	3	2	2	3	4
7	4	4	4	4	4	4	4	4	3	3	3	3	5	3	3	2	2	3	2	2	3	3	2	2	3	4
6	5	6	7	4	2	6	4	4	3	2	3	4	4	2	3	2	2	3	2	1	1	1	2	6	1	3
6	2	2	6	6	6	2	2	2	2	2	2	2	4	2	2	2	2	4	2	2	2	2	2	2	1	4
3	5	5	3	4	5	3	4	4	2	1	3	2	3	1	1	2	2	1	3	3	1	1	2	3	1	4
5	4	6	6	5	5	4	2	1	4	2	3	1	5	1	1	2	1	5	2	1	1	2	1	4	1	1
7	5	5	3	3	3	6	4	4	4	3	3	3	4	3	3	3	3	2	3	3	1	1	1	2	3	4
6	6	2	2	6	2	1	3	2	3	3	3	3	5	3	4	2	2	1	3	4	4	3	2	4	1	2
6	6	6	6	6	2	2	3	4	3	3	3	3	5	1	2	3	3	4	2	2	3	3	2	2	1	3
4	4	4	4	4	4	4	5	5	2	2	2	2	3	3	3	3	3	2	2	2	3	3	2	2	3	4
7	3	6	2	7	3	3	3	4	3	1	3	3	4	1	2	3	4	2	4	4	1	2	2	3	1	4
6	5	5	1	3	5	6	3	4	3	1	3	2	4	1	1	2	3	2	3	2	1	1	2	3	1	2
7	5	6	2	7	7	6	4	4	3	2	3	2	4	1	1	3	3	2	3	3	1	1	1	2	3	4
7	7	7	7	7	3	7	5	4	4	3	3	3	5	2	2	3	3	2	3	3	1	1	2	2	3	3
2	6	5	3	2	2	3	3	3	3	3	4	3	3	3	3	4	4	1	3	3	1	1	2	2	3	3
7	7	7	7	7	7	7	5	5	3	3	3	3	4	1	1	3	3	2	4	4	1	1	2	2	3	4
7	6	6	6	7	7	6	5	5	3	2	2	1	4	2	1	3	3	2	3	2	3	3	2	3	1	5
6	6	4	2	4	4	5	4	3	1	3	3	3	4	1	1	2	1	1	2	2	1	1	1	6	4	2
7	2	7	7	7	7	7	4	4	3	3	3	3	5	1	1	3	2	1	3	3	1	1	2	3	1	2
5	3	3	5	5	2	3	4	4	3	3	3	3	5	3	4	3	3	2	3	3	3	3	2	4	1	3
7	6	6	7	7	7	6	4	4	1	1	1	1	5	3	3	3	3	3	3	3	3	3	1	2	3	4
7	7	7	7	7	7	7	4	4	4	4	1	1	5	1	1	2	1	1	1	3	1	1	2	4	1	4
7	6	6	7	7	5	5	4	4	3	2	3	2	5	4	3	4	3	1	4	4	1	1	2	2	3	3
7	6	6	6	6	6	6	4	4	3	3	4	3	5	3	4	3	3	5	3	2	1	1	2	3	3	3
5	6	6	2	4	4	5	4	4	4	4	1	1	5	3	3	3	3	1	3	3	2	3	2	5	1	4
7	1	1	7	7	7	1	1	1	1	1	2	2	4	1	1	1	1	4	1	1	1	1	1	3	1	2
2	6	6	2	2	2	6	4	4	1	1	1	1	5	3	3	3	3	2	3	3	3	3	2	4	1	3
6	2	3	3	6	3	3	4	3	1	4	4	4	5	3	3	1	2	1	4	3	1	1	2	2	1	4
5	3	3	5	5	5	3	4	4	4	4	4	4	5	4	4	4	4	1	4	4	4	4	2	2	3	2
5	3	3	5	5	5	3	3	3	2	2	2	2	3	2	2	2	2	4	2	2	2	2	2	3	1	4
4	4	4	4	4	4	4	2	2	4	3	3	3	4	3	3	3	3	2	3	3	3	3	1	2	3	4
6	6	6	6	6	2	6	4	4	3	1	1	3	5	1	1	4	3	1	3	1	1	1	2	3	3	3
6	6	6	6	6	6	2	4	4	3	2	3	3	5	2	2	1	2	3	2	2	1	1	2	2	3	4
3	5	5	3	3	3	5	4	4	4	4	4	4	5	1	1	1	1	1	1	1	1	1	1	2	3	4
3	5	5	2	3	3	5	4	4	2	1	2	3	4	1	1	1	2	4	2	1	2	2	2	3	1	3
7	6	5	2	6	6	6	1	4	3	1	1	2	5	1	1	1	1	1	1	1	1	1	2	3	1	4
7	7	7	7	7	7	7	4	4	3	3	3	3	5	1	1	1	3	1	4	1	1	1	2	2	3	4
7	2	2	6	6	5	2	2	2	4	2	2	2	5	3	3	3	2	3	3	3	1	3	2	2	3	4
4	4	4	4	4	4	4	4	4	3	3	3	3	4	2	2	2	2	2	2	2	2	2	2	2	1	5
3	5	5	3	3	3	5	5	5	3	3	3	3	5	3	3	3	3	1	4	2	1	1	2	2	1	4
4	4	4	4	4	4	4	4	4	2	2	4	4	4	2	2	2	2	3	2	2	2	2	1	2	3	4
6	5	3	2	2	2	5	4	3	1	1	2	1	5	3	3	4	4	2	3	3	1	1	2	3	1	4
7	1	1	7	7	7	7	4	3	4	4	3	3	5	1	1	3	3	1	3	3	1	1	2	4	2	2
7	5	5	7	7	6	5	4	4	3	3	3	3	5	1	1	1	1	1	2	2	1	1	1	3	1	2
7	6	1	7	7	7	1	5	1	4	2	3	3	5	2	2	3	3	1	2	2	3	3	1	2	3	4
7	6	6	7	7	7	6	4	4	1	1	1	1	3	1	1	1	3	2	4	4	1	1	1	4	1	4
7	4	7	7	7	7	7	4	4	3	3	3	3	5	3	3	3	3	4	3	3	3	3	2	3	1	4
4	4	4	4	4	4	4	4	4	3	3	3	3	4	1	1	3	2	3	2	2	1	1	2	2	3	4
7	6	6	3	4	7	6	4	4	4	2	3	3	5	1	1	2	2	3	2	2	1	1	2	3	3	4
7	6	6	7	7	3	5	6	4	3	3	3	3	5	1	1	4	4	1	3	1	1	1	2	3	1	4
2	1	1	2	3	6	1	1	1	1	1	1	1	4	3	3	2	2	3	3	3	2	3	1	3	1	3
6	3	3	1	1	5	5	3	4	3	2	3	3	5	2	3	2	2	2	2	2	1	1	2	4	1	3
7	7	7	7	6	7	7	4	5	1	1	1	1	4	3	3	4	3	4	4	3	1	1	2	2	3	3
7	4	5	4	6	6	3	3	3	2	2	3	3	4	1	3	2	2	1	2	2	1	2	1	3	1	4
4	4	4	4	4	3	4	4	4	3	3	3	3	5	1	1	1	1	1	3	3	1	1	1	3	1	3
7	6	6	7	3	3	4	4	4	3	1	3	3	5	1	1	4	3	2	4	4	1	1	1	3	1	4
7	6	6	4	7	7	6	4	4	2	1	3	3	5	2	2	3	2	1	2	2	1	1	2	5	1	3
7	6	6	5	6	5	3	4	4	4	3	1	3	5	3	3	3	3	3	3	3	2	2	1	3	1	3
2	3	3	6	6	3	2	3	2	3	2	3	3	5	1	1	3	3	1	3	3	1	1	2	3	1	3
7	7	7	7	7	7	7	4	4	3	3	3	3	5	1	1	2	2	1	2	2	2	2	2	3	1	4
7	6	6	7	7	7	6	4	4	3	2	2	2	4	1	1	3	3	2	3	3	1	1	2	2	3	4
5	4	4	2	3	5	5	4	4	1	1	1	1	4	2	2	2	3	3	3	3	3	1	2	4	1	4
6	2	2	2	3	2	2	4	3	3	3	3	3	5	3	2	2	3	1	4	3	2	2	2	4	1	2
7	4	6	7	7	7	6	4	4	3	2	2	3	4	1	1	1	1	1	1	1	1	1	2	4	1	4
7	7	7	7	7	7	7	5	4	4	1	4	3	4	1	1	2	2	1	2	1	1	1	2	4	1	4
4	5	6	7	6	6	7	4	4	2	4	3	3	5	1	1	4	3	2	4	4	1	1	1	4	1	3
7	7	7	7	7	7	7	7	1	4	4	4	4	5	4	4	4	4	1	4	4	4	4	1	1	3	3
6	5	5	6	6	5	3	4	4	2	1	1	2	5	1	3	3	2	2	3	2	1	1	2	4	1	4
7	1	1	7	7	7	1	5	5	3	3	3	3	5	3	2	2	2	1	3	3	2	2	2	4	1	3
6	4	4	4	4	4	3	4	4	2	2	2	2	5	1	1	2	2	5	3	3	1	1	2	4	1	3
5	6	6	6	6	5	3	4	3	1	1	1	1	4	2	2	2	2	2	1	1	1	1	1	5	1	2
7	4	4	7	7	7	6	4	4	3	3	3	3	5	1	1	1	1	1	1	1	1	1	2	3	1	4
6	6	6	5	5	5	4	4	4	3	3	3	3	3	3	3	3	3	2	3	3	3	3	2	6	1	4
7	7	7	7	7	7	7	4	4	4	4	4	4	5	1	1	3	3	1	3	3	1	1	2	4	1	2
4	4	4	4	4	4	4	4	3	3	3	3	3	3	2	2	2	1	3	2	2	2	2	2	4	1	2
6	6	6	6	6	6	6	4	4	3	3	3	3	4	3	3	3	3	3	3	3	3	3	2	3	1	4
7	5	6	7	7	7	6	4	4	3	3	4	3	5	1	1	1	1	2	1	1	1	1	2	6	1	4
3	3	3	3	3	3	3	4	4	2	2	3	2	5	2	2	2	2	3	3	3	1	1	2	2	3	3
5	5	6	3	6	3	3	3	3	4	3	3	3	5	1	1	3	3	3	3	2	1	1	2	3	2	2
4	4	4	4	4	4	4	3	3	2	2	2	2	4	2	1	1	1	4	2	2	1	1	2	6	1	4
4	4	4	4	4	4	4	4	4	2	2	2	2	5	2	2	2	2	3	2	2	2	2	2	4	1	2
4	4	4	4	5	5	3	3	3	3	3	3	3	2	3	3	3	3	4	3	3	3	3	2	2	3	4
5	6	6	5	5	5	3	4	4	1	1	1	1	3	1	1	4	4	3	2	2	1	1	2	3	1	2
6	3	6	5	5	3	2	4	3	1	2	2	2	4	2	2	2	2	3	3	3	1	1	1	4	1	2
7	4	5	3	3	7	7	5	5	3	2	2	2	5	3	3	1	3	4	4	4	1	1	2	2	3	4
7	3	6	7	6	6	6	4	4	1	1	1	1	3	2	1	2	2	5	1	1	1	1	1	2	1	2
4	4	4	4	4	4	4	4	4	3	3	3	3	5	3	3	1	3	4	3	3	1	1	2	2	3	4
7	7	7	7	7	7	7	4	5	4	4	4	3	5	4	4	4	4	1	4	4	4	1	2	2	3	3
7	6	6	7	7	7	6	4	3	3	3	3	3	5	2	1	2	2	2	2	2	1	1	2	3	1	5
7	4	4	6	6	5	2	4	4	1	1	1	1	4	1	1	3	2	2	2	2	1	1	1	4	1	3
4	5	5	2	4	2	5	4	4	3	3	3	3	5	2	2	2	3	3	3	3	2	2	1	3	1	4
7	6	6	7	7	7	6	4	4	3	3	3	3	5	1	1	2	2	1	2	2	1	1	2	2	1	3
6	6	3	7	5	4	3	5	6	2	3	3	3	4	2	2	3	3	2	2	2	2	2	1	4	1	3
4	4	4	4	4	4	4	4	4	3	3	3	3	5	2	2	1	1	1	2	2	1	1	2	3	1	3
5	3	3	5	5	5	3	3	3	1	1	1	1	5	1	1	1	1	3	1	1	1	1	1	4	1	3
6	6	6	6	7	6	7	6	6	3	3	3	3	5	1	1	3	3	2	3	2	1	1	1	5	1	4
7	6	6	6	2	2	6	4	4	4	4	2	4	5	4	4	4	4	1	4	4	1	1	2	4	1	3
3	5	5	3	3	3	5	5	5	2	2	2	2	2	3	2	2	2	3	2	2	2	2	2	1	3	4
6	6	6	6	6	6	6	4	4	3	3	3	3	4	1	1	2	3	2	3	3	1	1	2	4	1	3
5	3	3	5	2	3	5	4	4	3	3	3	3	5	1	1	2	3	2	2	3	1	1	2	2	1	4
6	6	6	6	6	6	6	4	4	3	3	3	3	5	1	1	3	3	2	3	3	1	1	1	2	3	4
6	5	5	6	6	3	5	4	4	3	3	3	3	5	2	1	3	3	1	4	3	1	1	1	2	3	4
5	3	3	5	5	5	3	3	3	1	1	1	1	5	3	3	3	3	3	2	2	3	3	2	5	1	2
7	6	6	4	5	5	5	5	5	3	3	3	3	4	1	1	1	1	1	1	1	1	1	2	5	1	4
7	4	4	1	6	4	7	4	3	4	3	3	3	5	1	1	3	3	2	4	2	1	1	1	4	1	2
1	7	7	1	1	1	7	4	4	2	2	2	2	4	4	4	4	4	1	4	4	4	4	2	3	1	4
6	2	4	5	5	5	3	3	3	2	2	2	2	5	2	2	3	2	4	2	2	2	2	1	4	1	4
7	5	6	7	7	7	7	4	4	3	3	3	3	5	1	1	1	1	1	3	2	1	1	2	2	3	4
7	6	6	2	2	2	6	4	4	1	1	1	1	5	1	1	3	1	1	3	3	1	1	2	2	3	4
6	7	7	6	5	7	7	4	4	2	1	2	2	5	1	3	3	3	1	2	2	1	1	1	2	3	4
7	7	7	1	1	1	5	3	3	1	1	1	1	5	1	1	1	3	1	4	4	1	1	2	3	1	4
6	2	2	6	6	6	2	2	2	1	1	1	1	3	4	4	4	4	2	4	4	4	4	2	2	3	4
7	6	3	7	7	7	1	4	4	1	1	1	1	5	1	1	2	2	1	2	1	1	1	1	1	3	2
7	7	7	7	7	2	7	4	5	3	3	3	3	5	1	2	3	2	1	3	2	1	1	2	2	1	4
7	6	6	6	6	6	6	4	4	3	2	4	4	4	1	1	1	4	2	4	4	1	1	2	2	3	4
3	5	5	3	3	3	5	3	3	3	3	3	3	4	2	2	3	2	1	4	4	1	1	2	4	1	2
7	3	3	3	6	5	5	2	3	4	4	4	4	5	1	1	1	4	1	4	4	1	1	1	3	3	2
6	2	2	6	6	6	5	4	4	1	1	1	1	4	1	1	1	2	2	2	2	1	1	1	2	3	4
7	7	7	7	7	1	7	4	4	3	3	3	3	5	3	3	4	3	3	3	3	1	1	2	2	3	4
7	7	7	7	7	7	7	4	4	3	3	3	3	5	1	1	2	1	1	1	1	1	1	2	2	3	4
5	6	6	2	3	3	5	3	3	4	4	3	4	5	2	1	2	2	3	4	2	2	2	2	2	1	2
7	6	7	7	7	7	7	6	6	4	3	3	3	5	2	3	3	3	1	3	3	2	2	2	3	1	4
2	6	5	3	7	7	2	4	4	1	1	1	1	5	3	1	2	1	1	3	1	2	1	2	5	1	2
4	4	4	4	4	4	4	4	4	3	3	2	2	4	3	2	2	3	3	2	3	3	3	2	3	3	2
7	6	6	7	7	7	1	5	5	4	4	3	3	5	3	3	3	3	1	3	3	3	2	2	6	1	4
7	6	6	5	7	7	6	4	4	4	3	3	3	4	3	2	1	1	1	4	3	3	1	2	5	1	4
7	1	1	7	7	7	1	6	7	4	4	4	4	5	1	1	1	1	1	2	2	1	1	2	3	1	3
6	2	2	6	6	6	2	4	4	1	1	2	2	5	4	4	3	3	1	4	4	3	3	2	3	3	3
7	7	7	7	5	4	2	3	3	1	1	1	1	4	2	2	2	2	3	2	2	2	3	2	2	3	4
7	1	1	7	7	7	1	4	4	1	1	1	1	5	1	1	1	1	1	1	1	1	1	2	2	3	2
5	4	4	4	4	4	4	4	4	3	3	3	2	3	3	3	2	2	5	2	3	3	3	2	4	1	4
6	2	7	7	7	7	1	4	4	1	1	1	1	4	3	3	3	3	3	3	3	3	3	1	4	1	2
6	6	6	6	6	6	6	4	4	3	3	3	2	5	2	2	3	3	3	3	3	1	1	1	2	3	4
7	6	6	7	7	1	3	5	3	4	3	4	4	5	1	1	1	3	3	2	2	1	1	2	2	1	4
6	6	6	7	7	5	6	3	3	4	4	4	4	5	1	1	2	2	1	2	2	2	4	2	2	3	3
6	3	6	2	2	2	6	4	4	3	3	3	3	5	3	3	3	3	4	2	2	3	3	2	3	1	3
6	2	2	6	6	6	2	2	2	2	2	2	2	4	2	2	2	2	4	2	2	2	2	1	2	3	4
7	5	3	6	5	6	3	4	3	3	3	3	4	5	2	1	3	3	3	2	3	1	1	2	4	1	3
7	6	6	6	4	6	7	4	4	3	3	3	3	5	2	2	3	2	1	3	3	1	1	1	2	1	4
7	1	1	7	7	7	1	3	3	1	1	1	1	4	3	3	2	2	4	2	2	1	1	2	4	1	2
3	5	5	3	3	3	5	4	4	3	3	3	3	5	1	1	1	1	5	3	3	1	1	2	2	3	3
6	5	5	4	5	7	6	4	4	4	4	4	4	3	1	1	3	3	1	4	4	1	1	2	2	3	4
4	4	4	4	4	4	4	4	4	4	4	4	4	5	3	1	3	3	1	3	3	1	1	2	3	1	2
7	1	1	7	7	7	1	4	4	4	4	4	4	5	3	3	3	3	1	3	3	3	3	1	2	3	4
7	4	5	7	7	3	4	4	2	4	3	3	3	5	1	1	3	3	1	1	1	1	1	1	2	3	4
2	2	6	2	2	2	6	3	3	4	4	4	4	5	4	4	4	4	1	4	4	4	4	2	2	3	4
2	3	3	6	5	2	3	4	1	3	3	2	3	4	1	1	3	3	3	3	4	1	1	1	3	2	4
2	6	5	7	1	1	1	4	4	4	4	4	4	5	4	3	3	3	5	4	4	1	1	2	4	1	3
6	2	5	6	6	6	5	4	4	3	3	3	3	5	2	2	1	1	3	2	3	1	1	2	2	3	3
6	5	6	5	6	4	5	5	4	1	1	3	3	5	3	3	2	2	2	1	2	3	2	1	4	1	3
6	6	6	6	6	6	2	4	3	3	3	3	3	5	3	3	3	3	3	3	3	1	1	1	2	3	4
5	2	3	2	2	1	1	1	1	1	1	1	1	3	1	2	3	2	2	2	2	2	2	1	4	2	2
4	4	4	4	4	4	4	4	4	3	3	2	2	3	2	2	2	2	3	2	2	2	2	1	3	1	4
7	7	7	7	7	7	7	4	4	3	3	3	3	5	1	1	3	2	1	2	2	1	1	2	3	1	4
3	3	1	5	5	2	1	3	4	2	1	1	1	5	1	1	3	1	3	3	3	1	1	2	5	1	2
6	5	5	5	7	7	5	4	4	3	3	3	3	4	2	1	3	2	3	3	3	1	1	1	3	1	4
6	3	4	5	4	4	4	4	4	2	2	2	2	3	2	2	2	3	3	2	2	2	3	2	3	1	5
7	4	6	1	5	3	3	4	4	1	2	3	2	3	1	1	1	3	3	1	1	3	3	2	3	1	2
4	3	2	6	2	2	2	4	4	3	3	3	3	3	2	1	3	3	3	3	3	4	2	2	3	1	2
7	6	6	7	7	2	6	4	4	3	1	3	3	5	1	1	2	2	3	2	2	1	1	2	3	1	3
7	6	6	7	7	7	6	4	4	4	4	4	4	4	1	1	2	3	3	3	3	1	1	2	2	3	3
7	7	7	5	7	6	6	5	5	4	2	3	3	5	1	1	3	3	3	3	4	1	1	2	2	3	3
6	1	1	3	6	3	2	1	2	1	1	2	1	5	1	2	2	1	5	2	1	1	2	2	4	1	2
7	5	5	5	7	7	5	4	4	3	2	3	3	4	1	1	1	1	2	2	2	1	1	2	2	3	3
7	7	7	7	7	1	7	7	7	4	4	4	4	5	1	1	1	1	1	1	1	1	1	2	2	2	4
6	2	6	2	2	2	6	4	4	1	1	2	2	5	1	1	2	2	1	1	2	1	1	2	3	1	3
7	7	7	7	7	7	7	4	6	3	2	2	1	3	1	1	1	2	2	2	1	1	1	1	2	3	3
5	4	3	6	4	4	4	1	1	2	2	3	3	3	2	3	2	2	4	2	2	2	3	2	2	3	5
3	5	5	3	3	3	5	5	5	1	1	1	1	5	1	1	1	1	3	1	1	1	1	2	2	3	4
4	4	6	3	2	4	5	7	7	1	3	2	2	5	4	4	4	4	2	4	4	4	4	2	3	1	3
7	7	7	7	7	7	7	4	4	4	4	4	4	4	3	3	4	3	1	3	3	4	1	2	3	1	4
4	4	4	4	4	4	4	4	4	1	1	1	1	5	2	2	2	2	3	2	2	2	2	2	3	1	4
7	5	5	7	6	6	6	4	4	3	3	3	3	5	2	2	3	3	1	3	2	1	1	2	2	3	3
6	3	3	5	5	5	3	3	3	3	2	3	2	3	2	2	2	2	3	2	2	2	2	2	2	1	4
6	6	6	6	7	6	6	4	3	3	3	3	3	5	2	1	3	3	2	4	3	1	1	1	3	3	4
7	2	2	6	6	6	2	4	4	1	1	1	1	5	2	2	2	2	4	2	2	2	2	2	3	1	3
4	4	4	4	4	4	4	4	4	3	3	3	3	5	2	3	3	2	3	3	3	2	1	2	3	1	4
3	5	5	3	3	2	3	5	5	3	3	4	4	4	3	3	3	3	2	3	3	3	3	2	2	1	3
7	1	1	7	7	7	1	6	4	3	3	3	3	4	1	1	1	1	1	2	2	1	1	2	2	3	4
6	5	5	6	3	3	2	2	2	4	4	3	3	5	1	1	2	2	1	3	2	1	1	2	4	2	2
3	4	4	3	3	3	5	3	3	1	1	2	2	4	2	2	1	1	3	2	2	1	1	1	3	1	3
7	6	4	2	4	3	5	4	3	2	2	3	3	5	1	1	3	3	1	3	3	1	1	1	4	1	4
6	7	7	7	7	7	7	6	6	4	1	3	1	5	1	1	3	1	2	4	4	1	1	1	3	1	4
4	4	4	4	4	4	4	4	4	1	1	1	1	5	1	1	1	1	5	1	1	1	1	2	2	3	3
4	5	3	3	4	3	3	3	4	3	3	3	3	5	2	3	2	1	3	2	3	2	3	2	4	1	4
7	4	4	4	4	4	4	4	4	3	3	3	3	5	2	2	3	3	3	2	2	3	3	2	2	1	3
7	7	7	7	7	7	1	4	4	2	2	2	2	5	2	2	2	2	3	2	2	2	2	1	4	1	2
5	3	4	2	4	4	4	4	4	4	4	3	3	5	1	1	3	2	3	3	3	1	1	2	3	1	3
4	4	4	4	4	5	3	3	3	3	3	3	3	4	1	1	1	3	2	3	3	1	1	2	3	1	4
7	3	5	5	6	6	5	4	4	3	3	3	3	4	3	2	4	4	3	4	4	1	1	1	2	3	4
7	3	1	1	7	7	3	4	4	4	4	4	4	5	4	4	4	4	1	1	4	1	1	2	3	1	4
7	7	7	7	7	7	7	4	4	4	4	4	4	5	1	1	3	4	1	4	4	1	1	2	2	3	4
5	6	6	6	3	3	5	4	4	3	3	4	4	5	1	2	1	1	5	3	3	1	1	2	2	3	3
4	4	4	4	4	4	4	4	4	1	1	1	1	3	2	2	2	2	4	2	2	2	2	2	2	3	4
4	4	4	4	4	4	4	4	4	3	3	3	3	3	3	3	3	3	3	3	3	3	3	1	4	1	4
4	4	4	1	1	1	7	7	7	4	4	4	4	5	4	4	4	4	2	4	4	4	4	1	4	3	2
3	3	5	5	7	6	6	4	4	4	4	4	4	5	4	3	4	4	1	3	3	1	1	2	3	3	4
7	6	6	7	7	7	6	4	4	3	3	3	3	5	1	1	2	3	1	3	3	1	1	1	5	1	3
6	6	6	7	7	7	6	4	4	3	3	2	2	5	2	2	2	2	1	2	2	1	1	1	1	3	2
7	3	6	7	7	7	1	4	4	4	4	3	3	5	1	1	1	1	1	1	1	1	1	2	2	3	4
6	6	6	2	2	2	6	4	4	3	4	3	3	3	2	2	2	3	2	2	2	1	2	1	4	1	2
6	6	6	2	2	6	6	4	4	3	3	3	3	5	2	2	2	2	4	2	3	2	2	2	2	3	3
7	7	1	7	7	7	5	3	4	4	1	2	1	5	1	1	1	1	1	1	1	1	1	2	2	1	3
6	4	5	6	6	7	6	4	4	1	1	2	1	3	2	1	2	1	2	1	1	2	2	1	4	1	4
7	7	6	4	6	6	6	5	4	3	4	4	3	5	1	1	2	3	1	1	2	2	2	2	2	3	3
5	3	3	5	6	6	2	2	2	2	2	2	2	4	2	2	2	2	4	2	2	2	2	2	2	3	3
7	6	6	3	7	7	1	4	4	4	3	3	3	4	1	1	3	3	1	3	3	1	1	2	2	1	4
7	1	1	7	7	7	1	1	1	1	1	1	1	5	2	1	1	1	5	1	2	1	1	2	1	3	3
7	6	6	7	7	7	6	4	4	3	2	1	3	5	1	1	3	2	1	2	1	1	1	2	3	1	3
5	3	3	6	6	6	2	2	2	1	1	1	1	5	2	2	2	2	4	2	2	2	2	2	2	3	5
7	7	7	7	7	7	7	4	4	3	3	1	3	4	1	1	1	1	1	2	2	1	1	2	3	1	4
3	5	6	3	2	3	6	6	6	3	3	2	3	5	3	3	3	3	2	4	3	3	4	2	2	3	4
5	4	3	4	4	5	4	4	3	3	3	2	3	3	3	2	3	2	3	2	3	3	2	2	2	3	4
4	4	4	4	4	4	4	4	4	3	3	3	3	5	1	1	2	2	3	2	2	1	1	2	3	1	3
6	6	6	6	6	6	6	4	4	3	3	3	3	5	2	3	2	2	1	3	3	3	3	2	2	3	4
3	2	1	1	1	1	1	2	2	4	3	3	4	5	4	4	4	4	1	4	4	4	4	1	3	1	2
7	5	5	7	7	7	5	4	4	2	1	3	2	5	1	1	3	3	1	4	1	1	1	1	2	3	4
3	3	3	3	4	1	3	4	2	3	3	3	3	5	1	1	3	3	2	3	1	1	1	2	2	3	3
7	1	1	7	7	7	1	4	4	3	3	3	3	5	1	1	1	1	1	4	4	1	1	2	4	1	4
3	2	2	1	5	5	3	2	2	3	3	3	3	4	2	2	2	2	4	1	1	1	1	2	4	1	4
4	5	2	4	4	2	1	2	2	1	1	1	1	5	1	1	2	1	3	2	1	1	1	1	2	1	3
5	4	5	6	7	6	5	4	4	3	3	3	3	5	1	1	1	1	5	3	2	1	1	2	4	1	3
7	7	3	2	7	2	5	4	4	3	1	2	1	5	1	1	4	3	2	3	3	1	1	2	3	1	2
7	6	7	7	7	7	1	4	4	1	1	1	3	5	1	1	1	3	1	4	4	4	1	1	4	1	2
4	4	4	4	4	4	4	4	4	3	3	3	3	4	2	3	2	3	2	3	3	1	1	1	4	1	1
5	2	3	1	7	6	2	2	3	4	3	3	3	5	2	2	4	2	1	4	4	1	4	2	3	1	4
6	6	6	6	6	2	2	4	4	3	3	3	3	5	3	3	3	3	2	3	3	3	3	2	2	3	2
7	7	7	7	7	7	7	3	4	1	1	1	1	4	1	1	1	1	2	1	1	1	1	1	2	3	3
7	1	1	7	7	7	6	1	4	4	3	3	3	5	3	3	3	3	1	3	3	3	3	1	3	1	3
7	4	5	6	6	6	5	4	4	3	3	2	3	5	1	1	2	3	1	3	3	1	1	2	3	1	4
5	4	5	6	4	1	2	4	3	3	3	3	3	4	1	1	2	2	2	2	2	1	1	1	2	3	3
7	7	6	6	6	3	7	5	4	3	3	3	3	3	1	3	3	3	3	3	3	1	1	1	3	1	1
5	5	3	5	5	5	3	4	4	1	1	1	1	4	3	3	2	2	1	2	2	2	2	2	4	1	2
5	2	3	2	3	5	3	3	4	3	2	2	3	4	1	1	1	4	3	3	3	1	1	2	2	3	3
5	5	5	5	6	6	7	5	5	3	3	3	3	5	1	1	4	4	2	3	3	1	1	2	6	1	3
6	2	2	2	6	1	2	3	3	1	1	2	1	5	1	1	1	3	3	3	3	1	1	2	4	1	2
7	4	3	7	3	4	1	4	4	4	2	2	2	5	3	3	1	4	5	3	3	1	1	2	2	3	4
2	6	6	2	2	2	6	6	6	1	1	1	1	5	2	2	1	2	4	2	2	1	1	2	4	1	4
6	6	6	6	6	6	6	5	5	2	2	3	2	3	2	2	2	2	4	2	2	2	2	1	3	1	4
4	7	6	2	6	2	6	5	4	3	4	4	4	5	4	4	4	4	3	4	4	4	4	2	2	3	4
7	1	1	7	7	7	5	3	3	2	3	3	1	5	1	1	1	1	1	2	1	1	1	2	2	3	2
7	4	6	7	7	1	6	4	4	3	1	3	3	5	1	1	3	3	1	3	3	1	1	2	4	1	4
7	7	7	1	7	7	7	4	4	2	1	1	1	5	1	1	1	1	1	4	1	1	1	1	4	1	3
6	6	6	6	6	6	6	4	4	3	3	3	3	4	3	3	3	3	3	3	3	3	3	1	4	1	3
7	6	6	3	7	7	1	4	4	3	3	3	3	5	1	1	3	3	1	3	3	1	1	1	3	1	4
7	7	7	7	7	7	7	6	5	1	1	1	1	5	3	3	3	3	1	3	3	1	1	2	2	1	4
4	3	3	5	4	4	4	4	4	1	2	2	2	5	1	2	2	2	1	2	2	2	2	2	4	1	3
6	6	6	2	2	2	6	4	4	1	1	1	1	5	3	3	3	3	1	3	3	3	3	2	4	2	3
5	3	3	4	4	4	4	3	3	1	1	4	4	5	1	2	3	1	3	1	2	2	1	2	3	1	4
5	2	2	3	3	3	3	4	4	2	1	2	3	5	1	2	2	2	4	3	2	3	1	2	4	1	2
4	4	4	4	4	4	4	4	4	2	2	2	2	3	3	3	3	3	3	3	3	3	3	1	3	1	1
3	5	4	4	4	4	5	5	4	2	3	3	1	5	3	3	3	3	3	2	2	3	2	2	2	3	5
4	3	1	1	7	2	2	2	2	4	3	4	3	5	3	2	4	3	1	3	2	1	1	2	4	4	2
5	4	4	4	5	5	3	4	4	2	2	2	2	5	2	2	2	2	3	2	2	2	2	1	4	1	2
7	6	6	2	2	2	6	6	6	2	2	2	2	5	2	2	2	2	1	2	2	2	2	2	3	1	4
7	1	1	7	7	7	1	4	4	3	3	3	3	3	1	1	2	2	3	2	2	1	1	1	2	3	4
7	1	1	7	7	7	1	1	1	1	1	1	1	5	1	1	1	1	5	1	1	1	1	2	3	1	4
7	5	3	5	6	2	3	4	2	3	2	3	3	5	2	1	3	2	1	3	4	2	1	1	5	1	2
7	5	5	7	7	7	6	3	3	3	3	2	2	5	1	1	1	1	3	4	4	1	1	2	1	3	3
7	7	7	7	7	7	7	4	4	4	4	4	4	5	1	1	3	3	1	3	3	1	1	1	2	1	5
5	4	4	5	5	5	3	2	3	3	2	2	3	4	3	3	2	3	4	3	2	2	2	2	3	1	3
3	5	5	3	3	3	5	4	4	3	3	3	3	4	1	2	3	3	3	3	3	1	1	1	3	3	5
7	1	1	7	7	7	1	1	1	1	1	1	1	5	1	1	1	1	5	1	1	1	1	2	3	1	4
7	6	6	7	7	7	6	4	4	2	2	3	3	4	1	1	2	2	2	1	1	1	1	2	5	1	5
7	7	7	7	7	7	7	5	6	3	2	3	3	5	1	1	2	3	3	3	3	1	1	1	4	1	1
7	7	7	7	7	7	7	4	5	3	3	3	3	4	2	2	3	3	3	3	3	2	2	2	2	3	3
7	1	1	7	7	7	1	1	1	1	2	2	1	4	1	1	1	1	4	1	1	1	1	2	4	1	4
7	1	1	7	7	7	1	1	1	1	1	1	1	4	1	1	1	1	1	1	1	1	1	2	2	3	4
7	7	7	7	7	7	7	7	7	4	4	4	4	5	1	1	1	4	5	4	4	1	1	2	2	3	4
7	1	1	7	7	7	1	1	1	4	4	4	4	5	1	1	4	2	1	4	4	1	1	2	2	3	3
6	6	5	6	6	3	6	5	6	3	2	2	3	5	1	1	1	3	2	3	3	1	1	2	2	3	5
7	6	6	7	7	7	6	4	4	3	2	1	1	4	1	1	1	3	1	1	1	1	1	1	4	1	2
7	7	7	7	7	7	7	4	4	3	3	1	1	5	1	1	1	1	1	4	1	1	1	1	3	1	4
6	3	3	3	3	2	2	4	4	3	3	3	3	4	1	1	2	2	5	3	2	1	1	1	4	1	4
7	1	1	7	7	7	1	1	1	1	1	1	1	5	1	1	1	1	5	1	1	1	1	2	2	3	4
7	7	5	7	7	7	7	5	5	4	3	3	3	5	2	2	2	2	1	2	2	2	2	2	2	3	4
1	7	7	1	1	1	7	7	7	4	4	4	4	1	4	4	4	4	1	4	4	4	4	2	1	1	1
7	7	7	7	7	7	7	5	4	4	4	4	4	5	1	1	4	4	1	4	4	1	1	1	2	1	4
7	7	7	7	7	7	7	5	5	4	4	4	4	4	1	1	1	4	1	4	4	1	1	1	2	1	4
7	5	5	7	7	7	3	4	4	1	1	1	1	5	4	4	1	3	2	4	4	1	1	1	2	1	3
7	1	1	7	7	7	1	4	4	4	4	4	4	5	3	3	4	3	2	4	4	1	1	2	2	1	4
3	5	5	4	4	4	4	4	4	3	3	3	3	5	3	3	2	3	3	3	3	1	1	2	2	3	3
6	6	6	6	6	3	3	4	4	4	3	3	3	5	1	1	3	1	2	3	3	1	1	2	2	3	3
7	4	5	1	4	1	5	3	3	1	1	1	1	5	3	3	3	3	2	3	3	3	3	2	2	3	3
7	7	4	7	7	3	3	4	4	1	1	1	4	5	3	1	4	4	4	4	4	1	1	2	2	3	3
4	4	2	7	4	7	1	1	1	2	3	3	1	5	1	3	4	3	2	2	1	1	3	2	3	1	2
2	1	1	3	2	4	5	5	5	4	4	4	4	5	1	1	4	3	1	3	4	1	1	2	3	1	3
7	7	7	7	7	7	3	3	3	1	1	3	2	5	1	1	2	3	2	3	3	1	1	2	4	1	2
7	2	2	2	2	2	1	1	1	4	4	4	4	5	4	4	4	4	1	4	4	1	1	1	2	3	4
7	2	2	6	6	6	2	4	4	3	3	3	3	5	1	1	1	2	1	3	2	1	1	2	2	3	3
6	2	6	6	6	3	5	4	4	3	3	3	2	5	1	1	3	3	3	3	3	1	1	1	2	3	4
7	1	1	7	7	7	1	1	1	3	2	2	2	5	1	1	2	2	1	2	1	2	2	2	2	1	4
7	6	6	7	7	1	1	4	4	3	3	3	3	5	1	1	1	3	1	3	2	1	1	2	4	1	2
7	6	6	7	7	7	1	4	3	4	3	3	4	5	1	1	3	2	5	2	3	1	1	1	2	1	4
7	7	7	1	7	7	7	4	4	4	4	4	4	5	2	1	1	4	1	4	3	1	1	2	2	3	4
6	6	3	6	1	1	5	3	3	4	3	3	3	5	1	1	4	3	1	3	3	1	1	2	2	3	4
7	1	6	3	7	3	6	4	5	4	4	4	4	5	4	4	4	4	5	4	4	1	1	2	2	3	3
7	5	5	7	7	7	2	2	2	1	1	1	1	5	1	1	1	3	1	2	2	1	1	1	2	3	3
7	7	7	7	7	1	1	1	3	4	4	4	4	5	3	2	3	3	1	2	3	3	2	1	2	1	3
7	7	7	7	7	3	5	3	3	4	4	4	4	5	4	1	1	4	1	4	4	1	1	2	4	1	3
3	3	5	3	6	6	5	3	2	4	2	3	3	5	1	2	2	2	1	1	3	2	1	1	3	3	3
7	6	6	4	2	2	6	4	4	3	3	3	3	4	1	1	1	3	3	3	3	1	1	2	2	1	4
6	2	2	3	6	1	2	4	4	1	1	4	4	5	1	1	4	4	3	4	4	1	1	1	3	3	4
5	3	3	5	5	5	3	4	4	1	1	1	1	4	3	3	3	3	4	2	2	3	3	1	3	1	2
6	7	7	7	7	7	7	4	4	2	2	2	2	5	1	1	1	1	1	1	1	1	1	1	2	1	3
7	1	1	7	7	7	1	1	1	4	4	4	4	5	4	4	4	4	1	4	4	4	4	2	2	3	4
7	5	3	3	7	7	1	4	4	4	4	4	4	4	1	1	3	3	1	3	3	1	1	2	4	1	4
7	4	5	7	7	7	4	4	4	3	3	3	3	3	4	4	3	4	1	4	4	1	1	1	3	1	4
4	4	4	4	4	4	4	4	4	4	3	4	3	5	3	3	3	3	3	2	2	1	1	1	4	2	3
7	2	2	6	5	4	4	4	4	1	1	3	3	4	2	2	2	2	5	2	2	2	2	2	3	1	2
7	7	7	1	7	7	5	4	4	1	1	1	3	4	1	1	1	4	5	4	4	1	1	1	3	1	4
6	5	4	5	5	5	5	4	4	2	1	3	2	4	3	3	3	3	3	3	3	1	1	2	3	1	2
4	4	4	5	5	6	4	4	3	3	3	3	3	5	3	2	2	2	3	2	2	2	2	1	4	1	3
4	6	6	4	4	2	6	4	4	4	4	4	3	5	4	3	3	3	2	4	3	4	3	1	4	1	2
7	1	1	7	7	7	1	1	1	1	1	1	1	5	1	1	1	1	5	1	1	1	1	2	4	1	2
3	5	5	3	3	3	5	3	4	3	3	3	3	5	3	2	3	2	1	3	3	3	3	1	2	1	3
6	5	5	3	3	3	5	4	3	3	3	2	3	3	1	1	1	1	2	3	2	1	1	2	5	1	2
7	7	7	7	7	7	7	6	5	3	3	3	3	5	2	2	2	2	4	2	2	3	3	1	5	1	4
7	1	1	7	7	7	1	4	4	3	3	3	3	5	1	1	1	1	5	2	2	1	1	1	4	1	2
7	4	5	2	7	7	6	4	4	4	3	3	3	5	2	2	2	2	1	3	2	1	1	2	4	1	2
7	6	6	7	7	7	6	5	5	4	4	4	4	5	1	1	1	1	1	1	1	1	1	1	4	1	2
4	4	4	6	4	1	2	3	3	2	2	1	1	4	1	1	1	2	3	2	2	1	1	1	4	1	1
7	4	4	6	7	3	5	3	3	3	3	3	3	5	1	1	3	2	2	3	2	1	1	1	4	1	3
7	1	3	7	7	7	1	4	4	1	1	1	1	5	1	1	1	1	3	1	1	1	1	2	2	1	3
3	5	4	4	4	4	4	4	4	3	3	3	3	5	3	3	2	3	2	3	3	3	3	2	4	1	5
7	3	6	5	7	6	5	4	4	3	2	4	4	5	1	1	2	2	1	1	1	1	1	2	4	1	3
7	5	6	7	6	5	6	4	4	3	1	2	2	5	1	1	4	4	3	4	4	1	1	1	2	1	4
6	5	3	6	4	2	3	3	3	3	3	3	3	4	2	2	2	3	2	2	2	3	2	2	4	1	4
5	6	7	6	6	6	6	5	5	3	3	3	3	5	1	1	3	3	1	3	3	1	1	1	2	3	4
3	5	5	3	3	3	5	4	4	3	3	3	3	5	2	2	2	2	1	2	2	1	1	1	4	1	2
7	6	5	1	1	1	5	4	4	1	1	1	1	5	3	3	3	3	1	3	3	3	3	1	3	1	2
7	5	5	7	7	7	6	5	4	4	3	3	3	5	2	2	2	2	2	3	2	1	1	2	4	1	2
6	5	5	5	4	4	6	5	5	2	2	2	2	4	2	2	2	2	4	2	2	2	2	1	3	1	4
3	5	2	3	6	6	5	4	4	3	3	3	3	4	3	1	4	3	2	2	2	1	1	2	3	1	4
4	4	4	4	4	4	4	4	4	3	3	3	3	3	2	2	2	2	3	2	2	2	2	1	4	1	1
6	2	2	6	6	6	2	2	2	1	1	1	1	5	1	1	2	1	5	1	1	2	2	1	1	3	3
5	3	3	5	5	5	3	2	2	1	1	2	3	5	1	1	1	3	2	2	2	1	1	1	5	1	1
7	3	5	5	5	3	3	3	3	3	3	3	3	5	1	1	1	2	1	2	2	1	1	2	3	1	3
7	6	5	3	4	5	5	4	5	3	2	3	3	5	1	1	2	3	2	3	2	1	1	2	3	1	5
4	3	3	3	4	5	5	6	4	4	3	4	4	5	2	3	2	3	4	2	3	3	2	2	2	3	4
4	3	3	6	4	5	3	4	4	1	1	1	1	5	2	2	2	3	4	2	3	3	3	2	4	1	2
3	4	5	4	4	4	4	4	4	3	2	3	2	5	3	3	3	3	3	3	3	3	3	2	2	3	4
4	4	4	4	4	4	4	4	4	1	1	1	1	5	1	1	3	2	1	3	2	1	1	1	4	1	2
2	6	6	4	4	4	4	4	4	3	3	3	3	5	3	3	2	2	1	3	3	2	2	2	4	1	1
4	6	4	7	4	4	4	3	3	4	4	4	4	5	1	1	1	1	1	2	1	1	1	2	4	1	3
6	5	6	7	2	2	2	3	3	2	1	3	2	4	3	3	3	2	2	2	2	1	1	2	2	1	4
6	6	6	5	3	3	5	5	5	3	2	2	2	4	1	1	2	3	1	2	2	1	1	1	4	1	2
7	2	2	5	5	3	2	3	4	3	1	2	2	3	1	1	2	2	2	2	2	1	1	1	2	3	3
7	1	1	7	6	6	1	4	4	3	3	3	2	3	1	2	2	2	1	1	1	2	3	2	3	1	2
5	3	3	5	5	5	3	4	4	2	2	1	1	5	2	2	2	2	3	2	2	2	2	2	4	1	3
6	2	2	3	2	2	2	3	4	3	4	3	2	5	2	2	2	1	1	2	2	1	2	2	4	1	2
6	2	2	6	5	5	2	3	3	3	3	3	3	5	2	1	2	2	2	2	2	1	1	2	2	1	3
4	4	4	4	4	4	4	4	4	2	2	2	2	3	1	1	1	1	3	1	1	1	1	2	2	3	4
7	7	7	7	7	7	7	4	4	3	2	3	2	3	2	2	2	2	1	1	2	1	1	1	4	1	4
3	5	5	3	3	3	5	3	3	4	4	4	4	5	3	3	3	3	3	3	3	3	3	1	3	1	2
6	6	5	6	6	5	2	2	2	3	3	3	3	4	2	3	2	3	3	3	3	1	1	1	2	1	3
7	7	7	7	7	7	7	5	4	3	3	3	3	5	3	1	3	3	2	3	3	3	3	1	4	1	4
5	5	5	3	5	5	5	5	4	2	2	2	2	3	2	2	2	3	3	2	2	1	1	1	1	3	3
7	6	6	7	7	3	5	4	4	1	1	1	1	5	1	1	2	2	1	2	2	1	1	2	5	1	1
4	3	5	4	5	4	4	4	3	3	2	3	3	5	2	3	3	2	3	3	3	3	3	1	4	1	1
7	1	1	7	4	4	4	2	2	1	1	2	2	4	2	2	2	2	5	2	2	2	2	2	2	1	2
7	6	7	6	6	6	7	4	5	3	3	3	3	4	1	1	4	3	5	4	3	4	4	2	3	1	4
3	6	5	2	3	3	6	4	4	3	3	3	3	5	3	3	3	3	3	3	3	1	1	1	3	1	2
7	1	1	7	7	7	1	1	1	1	1	1	1	3	1	1	1	1	5	1	1	1	1	2	1	3	3
7	7	7	7	7	1	7	7	7	2	2	2	2	5	1	1	1	1	5	1	1	1	1	1	4	1	2
7	1	1	7	7	7	1	1	1	1	1	1	1	5	1	1	1	1	5	4	4	1	1	1	2	1	4
7	7	7	7	7	7	7	6	6	4	3	3	3	5	1	1	2	3	3	2	3	1	3	2	2	3	4
7	7	7	7	7	7	7	4	4	1	1	2	1	5	1	1	2	2	1	3	2	1	1	1	3	1	3
2	6	6	2	6	6	2	1	1	4	3	4	4	5	1	2	2	3	1	1	1	1	1	2	4	1	1
7	7	5	7	7	1	3	3	3	2	2	3	3	3	1	1	3	2	2	3	2	1	1	2	4	1	4
5	3	3	5	1	7	1	1	1	4	1	3	4	5	1	1	4	1	1	4	4	4	4	1	3	1	3
6	4	5	4	7	7	6	4	4	3	3	3	4	4	1	3	2	3	3	3	3	1	1	2	3	1	2
5	4	3	5	6	3	3	2	2	1	2	3	3	5	2	1	2	2	5	2	1	2	1	1	3	1	3
6	6	6	6	6	6	6	4	4	3	3	3	3	5	1	1	3	3	1	3	2	1	1	1	4	1	3
7	6	6	7	7	7	6	5	4	3	3	3	3	5	1	1	3	2	1	3	3	1	1	2	3	1	3
6	2	2	6	4	3	2	4	3	1	1	3	3	4	1	1	1	1	1	1	1	1	1	1	3	1	3
7	6	6	7	7	7	4	4	4	1	1	1	1	5	1	1	1	1	1	1	1	1	1	2	4	1	3
6	6	6	6	6	6	6	4	5	3	3	3	3	5	1	1	2	1	3	3	2	1	1	1	2	1	4
7	7	7	7	7	7	7	7	7	4	4	4	4	5	1	1	1	1	1	4	4	1	1	2	2	3	3
7	7	7	7	7	6	7	5	5	4	2	3	2	5	3	2	2	2	2	2	3	3	1	2	4	1	3
4	4	4	4	4	4	4	4	4	4	4	4	4	5	3	3	1	2	3	3	3	1	1	2	4	1	2
6	6	6	2	4	6	6	4	4	3	3	3	3	4	1	1	1	1	1	1	1	1	1	1	5	1	3
7	1	1	7	7	7	1	1	1	1	1	1	1	5	1	1	1	1	5	1	1	1	1	1	1	3	4
6	5	5	6	6	4	5	4	4	3	2	1	1	3	1	1	2	2	2	3	1	1	1	2	4	1	2
4	4	4	2	7	7	4	4	4	3	3	2	2	5	2	1	4	4	2	2	2	1	1	1	3	1	1
4	4	4	4	4	4	4	4	4	1	1	3	3	5	4	4	3	3	1	3	4	3	3	2	2	3	4
7	3	2	1	1	1	3	4	4	3	3	3	3	5	3	1	2	3	1	3	4	1	1	1	3	1	2
6	3	3	5	5	5	3	3	3	3	3	3	3	3	1	1	2	3	3	2	2	1	1	2	2	3	4
7	7	7	7	7	7	7	6	6	4	3	3	3	5	1	1	1	1	1	1	1	1	1	2	3	1	5
7	3	2	7	7	3	2	3	3	2	2	2	2	5	1	1	3	2	1	2	2	1	1	2	4	1	2
6	4	6	7	6	6	6	3	4	4	4	4	4	5	1	1	4	4	1	3	3	1	1	2	4	1	3
7	1	1	7	7	6	1	4	4	3	1	1	2	5	2	1	1	1	1	1	1	3	1	2	2	3	4
1	4	2	3	4	4	2	2	3	1	3	3	1	1	4	2	1	2	2	1	2	1	1	2	4	1	2
6	3	6	2	3	3	3	5	4	2	1	1	1	4	2	3	3	3	3	2	3	2	2	2	4	1	3
7	7	7	7	7	7	7	4	4	4	4	4	4	5	1	1	4	4	1	4	4	1	1	2	2	3	4
7	6	6	7	7	6	7	5	6	4	3	4	4	5	1	1	3	1	2	3	3	1	1	2	3	1	5
4	4	4	4	4	4	4	4	4	3	3	3	3	5	1	1	1	1	4	2	2	1	1	1	2	3	4
1	7	7	5	7	2	3	3	4	3	3	1	3	5	1	1	2	1	1	2	1	1	1	1	3	1	2
3	4	4	4	4	4	4	4	4	3	3	3	3	4	2	2	1	1	2	2	2	1	1	1	2	3	4
4	4	4	4	4	4	4	4	4	3	3	3	3	4	1	1	1	1	2	1	1	1	1	2	4	1	1
4	4	4	4	4	4	4	4	4	3	3	3	3	4	2	2	3	3	3	2	2	3	3	2	2	3	4
6	3	4	2	3	4	4	4	5	2	3	3	2	3	2	2	4	2	2	4	3	2	3	1	2	3	5
6	4	4	4	4	4	4	4	4	2	2	2	2	4	2	2	2	2	4	2	2	2	2	2	2	3	4
7	4	4	7	4	4	4	4	4	1	4	3	3	5	3	3	3	3	1	3	3	1	1	2	4	1	3
4	7	7	4	4	5	6	5	6	1	1	2	3	5	2	1	4	3	3	3	3	1	1	2	2	3	3
6	6	6	7	7	7	6	4	3	3	3	3	3	4	1	1	1	2	2	2	2	1	1	1	4	1	2
6	4	3	7	7	7	4	4	4	2	1	2	2	5	3	3	3	3	2	3	3	3	3	1	2	1	2
7	5	2	5	6	6	2	4	3	3	3	3	3	4	1	1	3	3	3	2	2	1	1	1	2	3	4
4	4	4	4	4	4	4	4	4	3	3	3	3	5	3	2	2	2	2	2	3	2	3	1	5	4	2
7	7	7	7	7	7	6	5	5	4	3	4	4	5	1	1	4	3	1	1	1	1	1	2	2	3	3
7	7	7	1	7	3	6	5	5	4	3	4	4	3	3	1	4	4	3	3	3	1	3	2	3	1	3
4	3	4	5	4	5	4	3	3	2	2	2	2	5	2	2	2	2	3	3	3	2	2	2	2	1	4
7	5	4	4	4	4	4	1	1	3	4	4	4	5	1	3	1	3	3	4	3	1	1	2	2	3	3
7	6	6	7	7	7	6	4	4	4	1	4	4	4	3	3	3	3	3	3	3	3	3	1	4	4	2
6	6	6	7	7	7	6	4	4	1	1	3	3	4	1	1	3	3	1	3	3	1	1	2	2	3	3
4	6	4	6	3	5	5	5	2	4	4	4	4	5	2	2	3	3	3	3	3	3	2	2	3	2	2
1	3	1	1	1	1	3	4	4	3	3	3	3	3	3	3	3	3	3	3	3	3	3	1	5	1	4
7	6	6	7	6	6	5	4	4	2	2	2	2	4	2	2	2	2	3	2	2	2	2	1	5	1	1
7	7	7	7	7	7	7	4	4	1	1	1	2	5	3	3	1	1	5	1	1	1	1	2	4	1	4
7	1	1	7	7	7	1	5	5	4	4	4	4	5	2	2	2	2	1	4	4	2	2	2	3	1	3
7	6	6	7	7	7	4	4	4	4	4	4	4	4	1	1	4	3	2	4	1	1	1	1	2	3	4
5	3	2	4	6	4	3	4	3	1	1	1	1	5	1	1	2	3	3	2	2	3	3	2	2	3	3
7	6	6	7	7	7	6	4	4	3	3	1	3	5	1	1	1	2	1	1	2	1	1	1	2	3	3
7	5	6	3	7	7	1	4	4	1	1	3	3	5	1	1	4	3	2	3	3	1	1	2	4	1	5
6	2	2	1	1	1	2	3	2	3	3	3	2	4	3	3	3	3	2	2	2	1	1	1	2	3	4
6	6	6	6	6	6	6	4	3	1	1	1	1	5	1	1	1	1	1	1	1	1	1	2	2	3	4
2	2	2	2	2	2	1	4	3	3	4	1	3	5	3	3	3	3	1	2	4	3	3	2	3	1	3
7	7	7	7	7	7	7	5	5	4	1	4	4	5	1	1	1	1	1	1	1	1	1	2	2	3	4
4	4	4	4	4	4	4	4	4	4	4	4	4	5	2	2	4	3	2	3	3	2	2	2	2	3	4
6	5	5	1	4	3	3	4	4	3	3	2	2	3	3	4	1	3	1	4	4	1	1	2	2	3	4
7	7	7	7	7	7	7	4	4	4	4	4	4	4	1	1	4	4	1	4	4	1	1	2	2	3	4
2	4	4	4	4	4	4	4	4	4	4	4	3	5	3	3	3	4	3	3	3	3	3	2	2	3	4
7	7	4	4	4	4	4	4	4	3	3	3	4	5	1	1	1	2	1	4	4	1	1	2	3	1	3
6	6	6	6	6	3	6	4	4	3	3	3	3	5	1	1	2	2	2	4	4	1	1	1	3	1	3
4	5	5	4	5	3	5	4	4	2	1	3	2	3	1	1	2	3	3	3	2	1	1	2	4	1	2
2	6	6	1	2	2	6	6	6	4	4	4	4	5	3	3	3	3	3	3	3	3	3	2	2	1	4
7	7	7	7	7	7	7	4	4	1	1	1	1	5	1	1	1	1	1	4	4	1	1	2	3	1	4
5	5	4	6	4	4	5	4	4	3	3	4	4	5	2	1	3	1	1	3	3	1	1	1	2	3	3
7	1	1	7	7	7	1	4	4	3	1	3	3	5	1	1	1	1	1	1	1	1	1	1	4	1	1
7	6	6	7	7	7	7	4	4	3	3	3	1	4	1	1	3	3	2	4	3	1	1	2	3	1	4
7	7	7	4	2	4	7	5	4	4	4	4	4	5	3	3	3	2	4	3	3	1	1	2	3	1	4
7	1	1	7	7	7	1	5	5	4	3	4	4	3	1	1	3	1	1	1	1	3	3	2	2	3	4
7	7	7	7	7	7	7	4	4	1	1	1	3	5	1	1	3	1	1	3	3	1	1	1	4	3	3
7	7	7	1	1	1	7	4	4	3	3	3	3	5	3	3	3	3	1	3	3	1	3	2	2	1	4
1	7	7	4	2	2	6	3	3	1	1	1	1	5	1	4	2	2	2	3	4	1	1	2	3	1	2
5	6	6	3	2	3	5	4	4	1	2	3	2	5	2	2	2	1	1	2	2	2	2	1	4	1	2
7	7	7	7	7	7	7	7	7	2	1	1	3	5	1	1	4	4	4	2	2	1	1	2	2	3	3
7	5	5	3	5	5	5	4	4	1	1	3	3	5	3	2	3	3	1	2	3	3	3	1	4	1	3
7	1	1	7	7	7	1	1	1	4	4	4	4	5	4	4	4	4	1	4	4	4	4	2	4	1	2
7	5	6	5	6	5	6	4	5	3	3	3	2	5	1	3	2	2	1	3	2	1	1	2	2	3	3
7	1	1	7	7	7	1	4	4	3	1	1	1	5	2	2	2	1	1	2	2	1	1	2	5	2	2
3	5	5	3	3	3	5	4	4	1	1	1	1	5	3	3	3	3	2	3	3	3	3	2	2	3	3
6	3	2	6	6	5	1	1	1	1	1	1	1	3	1	1	1	1	3	2	1	1	1	2	4	1	2
6	1	1	7	7	7	7	4	4	1	1	1	1	5	1	1	3	2	2	3	3	1	1	2	2	3	4
7	6	6	2	2	2	6	4	4	3	3	3	3	5	1	1	3	2	1	2	2	1	1	2	3	1	4
4	4	4	4	4	4	4	4	4	4	4	4	4	5	2	2	2	2	5	2	2	2	2	1	6	1	1
6	5	7	6	4	6	4	4	4	3	3	3	3	5	2	3	1	2	1	3	3	1	1	1	4	1	2
4	4	4	4	4	4	4	4	4	2	2	2	2	4	2	2	2	2	3	2	2	2	2	1	3	4	1
7	5	5	7	7	7	6	4	4	3	3	3	3	4	1	1	2	1	2	2	2	1	1	1	3	1	1
1	2	1	2	2	1	1	1	4	1	1	1	1	5	3	3	2	2	1	3	3	1	1	2	4	1	1
3	5	6	2	2	3	5	5	5	3	3	3	3	3	3	2	2	3	3	3	2	3	3	2	2	3	4
7	6	6	7	6	6	6	4	4	4	4	3	3	4	1	1	3	3	3	2	2	1	1	1	4	1	3
3	6	5	3	3	3	5	4	4	4	4	4	4	5	2	2	1	3	1	3	3	1	1	2	2	3	4
6	5	4	2	3	3	3	4	4	3	1	1	1	5	3	3	1	2	2	3	3	1	1	2	3	1	2
1	7	2	1	1	1	7	3	3	3	3	3	3	3	3	3	3	3	3	3	3	3	3	1	5	1	2
7	7	6	7	6	7	6	4	4	4	4	4	4	5	1	1	2	1	1	4	3	1	1	2	2	3	2
6	6	6	6	2	2	6	4	4	3	3	3	3	5	4	1	4	4	1	4	4	1	1	2	4	1	3
6	4	3	3	2	3	3	4	4	1	1	3	3	5	4	4	3	3	1	3	3	1	1	2	4	1	3
6	6	6	6	6	6	3	4	4	1	1	1	1	5	3	3	3	3	2	3	3	2	2	1	4	4	3
6	4	4	4	4	4	4	4	4	3	2	3	2	3	1	1	3	3	3	3	3	1	1	1	4	1	2
6	5	5	3	4	1	3	4	3	2	3	4	3	4	4	4	4	3	2	2	3	1	1	1	2	3	4
1	7	7	1	1	1	7	4	4	4	4	4	4	5	4	3	4	3	3	4	4	1	1	1	2	3	4
5	5	5	5	4	5	5	4	4	3	3	3	3	5	2	2	3	3	1	3	3	1	1	1	3	1	1
6	4	4	4	3	5	2	4	3	1	1	4	4	5	1	3	1	1	3	1	1	2	1	2	4	1	2
2	1	1	2	2	2	6	3	3	2	1	1	1	4	1	1	2	2	3	3	2	1	1	1	2	3	4
5	3	3	5	5	5	3	3	3	3	3	3	3	5	3	3	3	3	3	3	3	3	3	2	3	1	3
3	5	5	3	3	3	5	5	5	3	3	3	3	4	3	3	3	3	2	3	3	3	3	2	2	3	3
5	4	4	1	2	3	5	3	3	1	1	1	1	5	3	3	3	3	4	3	3	2	3	1	3	1	2
7	7	6	7	6	6	6	4	5	3	3	3	3	4	1	1	3	2	1	1	1	1	1	2	2	3	3
4	4	4	7	6	6	4	4	4	2	2	3	3	5	1	1	2	2	1	2	2	1	1	2	4	1	4
7	7	7	7	7	7	7	4	3	1	1	1	1	4	1	1	1	1	3	1	1	1	1	2	2	3	2
4	4	4	4	4	4	4	4	4	1	1	1	1	5	2	2	2	2	3	2	2	2	2	1	4	1	2
5	4	4	4	4	4	4	4	4	3	2	2	2	5	2	3	2	2	3	3	3	1	1	1	2	3	4
6	5	5	7	6	6	5	4	4	3	3	3	3	4	1	1	1	1	2	3	3	1	1	1	4	1	2
7	7	7	7	7	1	7	2	1	1	1	2	3	5	4	3	3	3	2	4	4	1	1	2	2	3	3
6	6	6	7	6	3	6	4	4	4	3	3	3	5	1	1	3	2	1	2	3	1	1	2	2	3	3
3	3	5	3	7	5	2	4	3	3	1	1	1	3	1	1	2	1	1	2	2	1	1	2	3	1	2
3	6	6	7	7	7	5	4	4	2	2	2	2	4	1	1	1	1	2	2	2	1	1	1	4	1	3
6	7	7	7	6	7	6	4	4	4	4	4	4	1	4	4	4	4	1	4	4	4	4	1	6	1	2
5	3	2	1	2	2	2	2	1	3	3	3	3	5	4	1	1	1	1	4	1	1	1	2	4	1	3
7	7	7	2	7	6	6	4	4	3	2	3	2	4	1	1	3	3	2	2	3	1	1	1	4	1	4
7	5	1	6	6	7	7	6	6	3	3	3	2	5	2	3	2	3	2	2	2	2	2	2	2	1	4
7	2	2	7	7	2	2	3	3	2	1	1	1	5	2	3	3	3	1	2	3	3	3	2	4	1	3
6	4	5	5	3	5	5	4	4	4	4	4	4	5	1	1	4	4	1	2	2	1	1	1	3	1	1
7	1	1	7	7	7	1	4	4	1	4	1	4	5	4	4	4	4	3	4	4	4	4	2	2	3	4
7	1	1	7	7	7	1	7	7	2	4	4	4	5	1	1	4	1	1	1	1	4	4	3	1	2	1
6	4	3	5	5	3	3	1	1	1	1	1	1	5	3	3	4	2	2	2	2	3	3	1	4	1	3
1	7	6	6	6	3	3	4	1	3	3	3	3	5	1	1	3	3	1	3	3	1	1	1	4	1	3
6	3	3	6	6	6	2	4	4	2	3	3	3	5	1	1	1	3	2	3	2	1	1	2	5	1	4
6	6	6	1	1	1	6	4	4	4	4	4	3	5	3	4	4	3	1	2	4	4	4	1	4	1	2
7	7	7	7	7	7	7	4	4	1	1	1	1	5	1	1	1	1	1	1	1	1	1	1	4	1	3
4	3	3	7	7	2	3	2	2	3	1	3	1	5	3	2	3	3	2	3	3	1	1	2	4	1	3
5	3	3	4	5	5	4	3	3	4	4	4	4	1	1	1	2	1	3	1	1	1	3	2	2	3	3
6	6	5	2	5	6	2	2	2	4	4	4	4	4	2	2	2	2	5	2	3	2	1	1	4	1	4
6	6	6	6	6	3	5	5	5	1	1	1	1	5	1	1	1	1	1	3	1	1	1	2	2	3	4
7	6	6	2	7	2	1	3	3	2	1	2	2	5	3	3	3	3	3	4	3	2	2	1	3	1	2
6	6	5	4	6	3	6	4	4	3	3	3	3	3	2	2	2	2	3	2	2	2	2	1	4	1	2
7	6	6	7	7	7	4	4	4	3	3	3	3	5	3	3	3	3	3	3	3	3	3	1	5	1	1
6	5	6	7	7	3	5	4	4	1	1	4	4	5	1	2	2	2	1	1	1	1	1	1	4	1	3
7	5	5	7	6	6	7	4	4	1	1	2	2	5	1	2	2	2	1	2	2	1	1	1	4	1	4
7	6	6	1	2	7	6	4	4	4	1	1	1	5	1	1	2	1	1	3	2	1	1	2	4	1	3
4	4	4	4	3	5	5	4	4	4	3	2	3	5	2	3	3	3	1	2	2	1	1	2	1	3	3
7	7	7	7	7	7	7	4	4	4	4	4	4	5	1	1	1	3	1	3	3	1	1	1	3	1	2
6	6	6	6	6	6	3	4	4	1	1	4	4	5	1	1	3	3	1	4	4	1	1	1	4	1	4
2	4	4	4	4	4	4	2	2	3	2	1	1	5	1	1	1	1	1	1	1	1	1	2	3	1	4
7	4	1	6	7	7	5	4	4	1	1	1	1	2	1	1	1	2	4	1	1	2	2	2	2	3	4
5	5	5	6	3	5	5	3	3	3	3	2	2	5	1	1	3	3	1	3	3	1	1	1	6	1	4
7	6	6	6	6	6	6	4	4	3	3	3	3	5	2	1	3	3	1	4	4	1	1	2	3	3	2
5	6	5	7	7	3	3	4	4	3	3	3	3	5	1	1	1	1	1	2	1	1	1	1	4	1	2
5	3	3	6	6	3	5	4	4	1	1	1	1	5	1	1	1	1	1	1	1	1	1	1	3	1	2
7	4	7	7	7	7	7	4	4	3	2	2	2	5	3	3	1	2	2	3	3	1	1	1	4	1	3
7	6	4	7	6	4	4	4	4	1	4	1	2	5	1	1	3	3	1	4	3	1	1	2	4	1	2
7	3	4	6	2	2	6	2	1	3	4	2	3	5	1	1	3	1	1	2	2	3	3	1	3	1	2
6	2	2	7	6	5	3	4	4	3	4	4	4	3	1	1	1	2	3	4	1	1	1	1	4	1	3
4	4	4	4	4	4	4	4	4	2	3	3	3	5	2	2	2	2	3	2	2	2	2	1	3	1	2
6	4	6	5	3	6	5	4	4	3	3	3	3	5	2	1	1	1	2	1	1	1	1	1	3	1	2
3	4	3	3	3	3	3	3	3	3	3	3	3	5	2	2	1	2	3	2	2	1	1	2	4	1	3
5	2	6	2	2	2	3	4	4	4	3	3	3	5	1	1	1	1	1	2	2	1	1	2	4	1	3
7	6	6	7	6	6	6	4	4	3	2	2	2	5	3	2	3	2	3	2	2	2	2	1	5	1	2
7	5	5	7	7	7	5	4	4	3	2	3	3	3	1	1	2	2	1	3	2	1	1	1	3	1	2
7	7	7	7	7	7	7	4	4	3	3	3	3	2	3	3	3	3	3	3	3	3	3	1	2	3	4
3	5	5	1	2	1	2	3	3	1	1	1	1	3	3	3	3	3	2	3	3	3	3	1	3	1	2
6	2	2	6	7	2	2	4	4	4	3	2	2	5	4	4	3	3	5	2	3	3	3	2	4	1	2
6	6	5	6	6	3	2	4	4	3	3	3	3	4	1	1	2	2	3	2	2	1	1	2	4	1	4
7	7	7	7	7	7	1	4	4	1	1	1	1	5	1	1	1	1	1	1	1	1	1	1	3	1	2
5	3	3	5	3	3	5	4	4	3	3	3	3	3	2	2	2	2	3	2	2	2	2	1	4	1	2
6	4	6	6	2	2	2	4	3	3	3	3	3	5	1	1	3	2	3	3	1	1	1	2	4	1	2
3	5	5	5	3	3	3	4	4	2	2	2	2	5	1	1	1	1	3	2	2	1	1	1	3	1	2
6	2	2	6	5	6	3	2	2	2	2	2	2	5	2	2	3	3	3	3	2	2	1	1	4	1	3
7	7	1	7	7	7	1	1	1	4	3	3	3	5	1	1	1	1	1	2	2	1	1	2	4	1	2
7	3	6	3	2	6	6	4	4	4	4	3	3	5	3	3	4	4	1	3	1	4	4	1	4	1	2
7	2	3	6	5	6	5	4	7	1	3	1	3	5	1	2	2	3	1	3	3	1	1	2	4	1	2
7	3	3	3	1	2	6	4	4	2	1	2	2	5	2	3	2	2	3	2	2	1	1	2	3	1	1
5	5	5	6	3	2	3	4	3	1	1	1	1	5	1	1	2	1	4	2	2	1	1	1	4	1	4
3	5	5	3	3	3	5	4	4	4	4	4	4	3	4	3	4	4	2	4	4	1	2	1	4	1	1
1	7	7	1	1	1	7	7	7	4	4	4	4	5	4	4	4	4	1	4	4	4	4	2	4	1	3
6	6	5	6	6	3	3	3	3	2	1	1	2	4	2	2	3	3	2	3	3	2	2	1	5	4	4
3	5	5	3	2	3	5	4	4	4	4	1	3	5	1	1	1	1	1	1	2	1	1	2	4	1	2
7	6	7	4	7	5	7	4	4	2	2	2	2	3	2	2	3	4	1	4	3	3	1	2	2	3	4
4	4	4	4	4	4	4	4	4	2	2	2	2	3	2	2	2	2	3	2	2	2	2	1	6	1	2
7	1	1	7	7	7	1	1	1	2	1	3	1	5	1	1	1	1	1	1	1	1	1	2	2	3	4
2	1	1	1	1	2	2	3	2	4	3	4	3	5	1	1	3	3	1	3	4	1	1	2	4	1	2
7	1	1	7	1	1	1	3	3	4	4	1	1	5	4	4	4	1	5	4	4	4	4	1	3	1	2
6	4	5	5	5	5	4	3	2	3	4	3	3	4	2	3	3	2	1	3	3	2	2	2	4	1	2
5	3	3	5	5	5	3	3	3	2	3	3	3	3	3	3	3	3	2	3	2	3	3	2	4	1	2
7	6	6	7	7	7	7	4	5	3	3	3	3	3	1	1	2	1	1	2	3	1	1	1	4	1	4
7	7	7	7	7	2	6	3	3	4	4	4	4	5	4	1	4	3	2	2	2	1	1	1	4	1	2
5	3	3	5	6	5	4	3	3	2	2	2	2	4	2	2	2	2	4	2	2	2	2	2	3	1	4
6	6	6	6	6	6	5	4	4	3	3	3	3	5	2	1	3	3	2	3	3	1	1	2	2	3	4
7	3	3	5	4	3	3	4	4	1	1	1	3	5	1	1	1	2	5	1	1	1	1	1	4	1	1
7	4	4	4	3	3	5	4	4	3	3	3	3	3	2	2	1	1	2	3	3	1	1	2	4	1	1
7	7	7	7	7	1	7	4	4	4	4	4	4	5	1	1	2	4	2	4	4	1	1	2	4	1	2
4	4	4	4	4	4	4	4	4	4	4	3	3	4	2	2	2	2	4	2	2	2	2	1	3	3	4
4	6	2	4	2	2	6	4	4	4	4	4	4	5	3	3	1	1	1	4	3	1	1	2	4	1	2
7	1	7	7	7	7	7	4	4	1	1	2	2	5	1	1	1	2	3	3	4	1	1	1	3	1	3
4	3	4	4	4	4	4	4	4	3	3	3	3	3	3	3	3	3	2	3	3	3	3	2	2	3	4
5	5	5	7	7	7	5	4	4	3	3	3	3	4	1	1	3	3	3	2	2	1	1	1	4	1	2
7	1	7	1	5	5	3	4	4	3	3	4	4	5	2	2	2	2	3	2	2	2	2	1	2	1	4
6	6	2	2	6	5	6	4	4	1	1	1	1	3	1	1	1	1	3	1	1	1	1	1	4	1	1
6	2	2	6	6	6	2	3	3	2	2	2	2	4	2	2	2	2	4	1	1	2	2	2	3	1	4
7	5	5	4	7	5	7	4	4	4	4	4	4	5	1	1	1	2	1	2	2	2	1	1	4	1	2
7	7	7	7	7	7	7	6	6	1	1	3	1	5	1	1	3	3	1	3	3	1	1	2	2	3	4
6	5	3	3	3	3	3	3	2	3	3	3	3	5	2	2	2	2	1	3	2	2	3	2	4	1	3
7	4	4	7	7	7	6	4	4	3	3	3	3	5	1	1	1	1	1	1	1	1	1	2	4	1	2
6	6	6	5	6	2	6	4	4	4	3	3	2	5	2	2	3	3	3	3	3	1	1	1	2	1	4
6	5	5	7	7	7	5	4	4	3	3	3	3	5	1	1	1	1	2	1	1	1	1	1	4	1	3
7	5	5	7	7	3	5	4	4	3	3	3	3	4	1	1	3	3	3	2	2	1	1	1	4	1	2
4	4	4	4	4	4	4	4	4	3	3	4	3	5	1	1	2	2	2	3	3	1	1	1	4	1	1
7	6	6	1	2	7	7	4	4	3	2	3	2	5	3	1	4	4	1	4	4	1	1	2	2	3	4
7	7	7	7	7	7	7	4	4	4	3	4	3	5	1	1	4	4	1	2	2	1	1	1	2	3	3
7	3	3	3	3	3	5	4	4	1	1	1	1	4	1	1	2	2	3	2	2	1	1	2	4	1	2
5	4	4	4	4	4	4	3	3	1	1	1	1	5	1	1	1	1	1	2	2	1	1	2	4	1	2
7	6	6	7	7	7	6	4	4	3	2	2	3	4	2	1	1	3	3	2	2	1	1	1	4	1	1
7	7	7	7	7	7	1	4	4	3	3	3	3	5	1	1	3	3	1	3	1	1	1	1	4	1	1
5	3	3	5	4	5	3	4	4	1	1	1	1	4	1	1	1	1	2	1	1	1	1	1	3	1	4
3	6	5	7	7	3	5	3	3	4	1	1	1	5	1	4	1	1	1	1	1	1	1	2	4	1	3
6	6	3	2	2	2	2	3	3	2	2	3	2	4	2	1	3	2	3	4	3	1	1	2	4	1	2
7	5	4	2	5	6	6	4	3	3	3	3	3	5	1	1	2	2	1	2	1	1	1	1	3	3	4
3	1	1	2	2	2	1	4	3	2	2	2	2	5	2	2	1	2	3	2	2	1	1	2	3	1	1
2	2	3	7	3	1	1	2	2	1	1	4	4	3	4	4	4	4	1	2	3	1	1	2	4	1	2
7	3	2	7	7	6	5	4	4	3	2	3	4	5	1	1	2	3	1	2	3	1	1	2	5	1	2
3	5	6	3	3	6	5	4	4	3	3	3	3	5	2	2	2	2	4	2	3	1	1	1	4	1	3
4	4	4	7	7	7	1	4	4	1	1	3	2	5	1	1	1	1	1	1	1	1	1	2	5	1	2
6	6	6	2	4	6	6	4	4	3	3	4	4	5	3	1	2	2	1	2	3	1	1	1	4	1	2
3	5	5	3	3	3	5	6	6	1	1	2	2	3	2	2	2	3	2	4	3	2	1	2	2	3	4
7	5	5	7	7	6	5	4	4	3	3	3	3	4	1	1	2	1	1	2	1	1	1	2	2	3	3
7	7	7	7	7	7	3	4	4	4	3	3	3	5	1	1	2	2	1	2	2	1	1	2	4	1	4
2	2	4	6	7	2	3	3	3	1	4	2	2	5	2	2	2	2	5	2	2	2	2	2	3	1	1
3	3	1	7	7	1	7	3	3	1	1	1	1	3	1	1	2	2	5	2	2	1	1	1	3	1	1
1	1	1	1	1	1	1	1	1	4	4	4	3	5	4	4	3	3	5	4	3	1	1	2	3	2	3
7	1	1	7	7	7	1	4	4	3	3	2	2	5	2	1	3	3	4	3	3	1	1	2	2	3	3
7	5	5	7	7	4	5	4	4	3	3	3	3	5	1	1	2	2	2	2	2	1	1	1	2	3	4
7	1	1	7	7	7	1	4	5	3	3	3	3	5	1	1	1	3	1	1	1	1	1	1	3	1	3
6	6	5	2	2	2	5	4	4	3	3	3	2	5	2	2	2	4	3	4	4	1	1	1	3	1	2
7	5	6	7	7	7	7	5	4	2	3	2	1	3	1	2	3	3	2	2	2	2	1	2	6	4	2
3	5	5	3	3	3	5	4	4	3	1	3	3	5	3	2	2	2	2	2	2	2	2	1	2	1	3
5	7	7	6	6	6	7	5	5	3	3	3	3	5	2	2	3	3	1	1	2	3	3	1	3	1	2
7	6	5	2	6	6	5	4	4	4	4	3	3	5	3	2	3	3	1	3	3	1	1	2	3	1	3
7	6	7	2	2	2	1	4	3	3	4	4	3	5	3	3	3	4	2	4	4	1	1	2	4	1	2
7	4	5	7	7	7	5	4	4	3	3	3	3	4	1	1	2	2	3	3	3	1	1	2	2	3	3
3	5	5	3	3	3	5	4	4	3	3	3	3	5	1	1	2	2	1	2	2	1	1	1	4	1	2
4	4	4	4	4	4	4	4	4	3	3	3	3	5	2	2	2	2	4	2	2	2	1	2	6	1	2
3	5	2	7	2	2	2	3	3	1	1	1	1	5	3	3	3	3	1	3	3	3	3	1	4	1	2
6	3	3	7	6	6	2	4	4	3	3	3	3	3	1	1	1	2	3	2	2	1	1	1	4	1	2
2	6	2	2	6	2	2	2	2	4	3	4	4	5	4	4	4	4	5	4	4	1	1	2	3	1	3
6	6	6	6	6	6	6	4	4	1	1	1	1	3	3	3	3	3	1	3	3	3	3	2	2	3	3
7	1	1	7	7	7	1	1	1	3	1	2	1	5	1	1	1	1	5	1	1	1	1	1	4	1	1
7	5	6	5	2	2	6	4	4	3	1	3	1	5	1	1	2	2	2	2	1	1	1	1	3	1	2
4	1	1	7	7	7	1	4	4	1	1	1	1	5	1	1	2	1	1	1	1	2	2	1	3	1	2
7	7	7	7	7	7	6	4	4	4	3	4	4	5	2	2	4	4	2	4	4	1	1	1	4	1	3
3	4	1	1	1	1	1	3	3	1	1	1	1	5	3	3	3	3	3	3	3	3	3	1	2	3	2
7	6	6	6	6	6	6	4	4	4	1	3	2	5	1	1	3	1	1	2	3	4	2	2	4	1	2
7	7	7	7	7	7	7	4	4	4	4	4	4	5	3	3	4	4	3	3	3	1	1	1	4	1	2
3	1	2	4	4	4	4	4	4	3	3	3	3	4	3	3	3	3	3	3	3	3	3	1	4	1	2
7	7	7	7	7	7	7	6	6	3	3	3	3	4	1	1	3	3	2	3	3	1	1	1	4	1	5
6	6	6	6	6	6	6	4	4	4	4	4	4	5	1	1	1	4	1	4	2	1	1	1	4	1	2
7	7	7	7	1	3	1	4	4	1	1	1	3	5	1	1	3	1	1	3	3	1	1	1	4	1	2
7	7	7	7	7	7	7	5	5	3	2	3	3	4	3	3	3	3	2	2	2	1	1	2	5	1	4
4	4	4	4	4	4	4	4	4	2	3	3	2	3	2	3	3	2	3	2	3	3	2	1	4	1	2
6	4	4	6	6	3	4	4	4	3	3	3	3	3	1	1	3	3	3	2	2	1	1	1	2	1	4
2	6	6	2	2	2	5	4	4	3	3	3	3	3	3	4	3	3	1	2	2	3	3	2	2	3	2
6	3	3	5	5	5	3	2	2	3	2	3	3	4	2	2	1	1	1	1	1	1	1	2	4	1	2
6	6	4	4	2	2	2	3	3	3	3	3	3	5	3	3	3	3	3	3	3	3	3	2	2	3	4
7	7	7	7	7	7	7	4	4	1	1	3	3	3	1	1	4	4	3	1	2	1	1	1	4	1	5
4	4	6	2	4	5	7	4	4	2	2	3	2	5	1	1	3	3	5	4	1	1	1	2	2	3	2
7	3	3	3	2	5	3	4	4	4	4	1	1	5	1	1	2	2	3	2	2	1	1	2	3	1	4
7	5	5	3	3	3	5	4	4	4	4	4	4	5	3	3	3	3	1	3	3	3	3	2	4	1	4
7	7	7	7	7	7	6	4	4	2	1	2	2	3	1	1	2	3	2	2	2	3	2	1	4	1	4
4	4	4	4	4	4	4	4	4	3	3	3	3	2	3	3	3	3	3	3	3	3	3	1	2	3	4
4	4	4	4	4	4	4	4	4	3	3	4	4	5	3	3	2	3	3	3	3	1	1	2	2	3	4
2	3	3	3	4	1	3	3	2	1	1	1	3	4	1	2	2	2	3	2	2	2	2	2	3	1	4
3	5	5	3	3	3	3	4	4	3	4	3	3	4	1	1	3	3	3	3	3	1	1	2	4	1	3
5	5	6	5	6	2	6	4	4	3	2	3	2	5	2	1	4	2	3	3	4	3	1	1	3	1	4
4	4	4	4	4	4	4	4	4	2	2	2	2	3	3	3	3	3	1	3	3	3	3	2	3	1	2
7	7	7	7	7	7	7	4	4	2	2	3	2	3	2	2	2	2	4	2	2	2	2	2	4	1	4
3	4	6	4	3	3	4	4	4	4	3	3	2	5	1	1	2	3	3	3	2	1	1	2	3	1	3
5	4	2	4	7	4	4	4	4	1	1	3	1	5	1	1	1	2	1	2	2	1	1	1	4	1	1
5	2	3	4	5	6	3	2	3	2	3	3	3	2	2	3	2	3	4	3	2	3	3	2	4	2	2
6	3	3	6	7	7	5	4	4	3	2	3	3	4	1	1	3	3	1	3	2	1	1	2	4	1	3
3	2	3	5	5	6	3	3	3	4	4	4	4	5	4	1	4	4	1	4	4	1	1	2	3	1	3
6	6	6	6	7	6	2	4	4	3	3	3	3	4	1	1	3	3	1	3	3	1	1	1	3	1	2
7	6	6	7	7	7	6	4	1	1	1	1	1	5	1	1	1	1	1	1	1	1	1	1	4	1	2
7	4	4	4	6	4	4	4	4	4	4	3	3	5	2	2	4	3	4	3	3	4	4	2	4	1	2
7	2	4	4	4	4	4	4	3	3	3	3	3	5	3	2	3	2	3	3	3	3	3	1	2	1	4
7	1	6	7	2	2	5	1	1	1	2	3	3	5	1	1	2	1	1	2	3	1	1	2	2	1	4
5	5	6	6	2	2	6	3	3	1	1	1	1	5	3	3	3	2	3	2	2	3	3	1	4	1	2
6	2	2	6	6	6	2	1	1	1	2	1	1	4	2	1	2	2	5	2	1	1	2	2	2	3	3
7	5	7	7	7	7	7	5	5	2	2	2	2	4	1	1	2	3	4	2	2	1	1	2	5	1	4
7	1	1	7	7	7	1	1	1	1	1	1	1	5	1	1	1	1	5	1	1	1	1	3	2	3	5
6	4	3	3	3	4	3	3	3	1	1	3	3	5	1	1	3	2	1	3	4	1	1	1	3	1	1
7	1	1	7	7	7	1	4	4	1	1	1	1	5	4	4	4	4	1	4	4	4	4	2	5	1	4
7	7	7	7	7	7	7	4	4	4	4	3	3	5	1	1	3	2	1	4	4	1	1	2	4	1	3
7	1	1	7	7	7	7	4	4	3	3	2	1	5	1	1	3	3	1	3	1	1	1	2	5	1	4
3	3	1	5	2	2	3	1	1	3	3	3	3	5	1	1	1	1	1	2	1	1	1	2	4	1	2
4	4	4	4	4	4	4	4	4	3	3	3	3	3	2	2	2	2	3	2	2	2	2	1	4	1	2
4	4	4	4	4	4	4	4	4	3	3	3	3	5	3	3	3	3	3	3	3	3	3	2	2	3	4
6	6	6	6	6	6	5	4	4	3	3	3	3	5	2	2	2	2	1	2	2	1	1	1	4	1	1
4	4	4	4	4	4	4	4	4	1	1	1	1	3	3	3	3	2	3	2	2	2	2	1	4	1	1
7	7	7	7	7	1	6	4	4	3	3	3	3	2	3	3	3	3	2	3	3	1	1	1	2	3	4
7	6	6	7	7	7	4	4	4	3	3	3	3	4	1	1	1	1	2	2	2	1	1	1	5	1	1
7	4	4	2	7	4	1	3	3	3	4	3	3	5	3	4	3	3	2	3	1	1	1	2	4	1	2
7	7	7	7	7	7	7	5	4	3	3	3	3	4	3	2	4	3	1	3	2	1	1	2	3	1	1
7	1	1	7	7	7	1	4	4	1	1	1	1	5	1	1	1	1	1	1	1	1	1	1	4	1	1
7	1	1	7	7	7	1	1	1	1	1	1	1	5	1	1	1	1	5	1	1	1	1	1	1	3	3
6	2	2	6	6	6	2	4	4	3	3	3	3	4	1	1	2	3	1	3	3	1	1	1	3	1	1
5	3	3	5	5	5	3	3	3	3	3	3	3	4	3	3	3	3	3	3	3	3	3	1	2	3	4
7	3	6	2	7	3	4	4	4	1	3	2	2	5	1	1	2	2	3	2	2	1	1	2	4	1	3
1	7	7	7	6	6	2	5	5	3	2	3	3	5	1	1	3	2	1	1	1	1	1	1	4	1	1
6	2	5	6	6	6	6	4	4	3	3	4	3	3	3	3	3	3	2	3	3	1	1	2	5	2	4
7	6	7	1	7	7	6	5	5	2	3	2	2	5	1	4	3	3	3	4	3	1	1	2	2	3	3
5	3	5	6	6	3	5	3	3	4	4	4	4	5	3	3	3	3	3	3	3	3	3	2	4	1	2
3	5	5	3	3	3	3	3	3	3	3	3	3	5	1	3	1	1	1	2	1	1	1	1	3	2	3
6	2	2	6	6	6	2	4	4	1	1	2	2	4	2	2	2	1	3	2	2	2	2	1	4	1	2
4	4	4	3	4	4	4	4	4	2	1	1	4	5	3	3	3	3	2	3	3	3	3	1	2	3	4
3	5	5	2	2	3	5	4	4	4	4	4	4	5	3	1	1	2	1	2	2	1	1	2	4	2	2
5	3	3	5	5	4	5	2	2	1	1	1	1	5	2	2	2	2	1	2	2	2	2	2	2	1	3
6	5	5	7	2	3	3	4	4	4	3	3	3	5	4	3	3	3	1	3	3	2	2	2	4	1	3
4	7	4	1	7	1	5	4	4	3	3	3	3	5	1	1	3	4	3	3	3	1	1	1	3	1	1
6	6	6	6	2	2	6	4	4	1	1	1	1	5	1	1	1	1	1	1	1	1	1	2	3	1	2
7	7	7	7	7	7	7	6	6	3	3	3	3	4	2	2	3	3	2	3	4	2	2	1	5	1	4
5	5	5	3	5	3	3	4	4	2	2	3	3	4	2	2	2	2	3	3	2	1	1	1	2	1	3
7	7	7	7	7	7	7	5	4	3	3	3	2	5	1	1	2	2	3	3	3	1	1	1	4	1	3
3	5	4	4	3	3	4	4	5	3	3	2	2	4	1	1	1	1	5	2	2	1	1	1	4	1	1
6	6	5	6	5	3	3	3	2	3	3	3	3	5	3	3	1	1	1	3	3	1	1	2	3	1	2
6	5	5	3	3	5	5	4	4	2	2	3	3	3	2	2	3	3	3	2	2	1	2	1	4	1	4
6	2	2	6	5	5	3	3	3	2	1	2	2	4	1	1	1	1	3	2	1	1	1	1	4	1	2
5	4	4	4	5	4	3	4	3	3	3	3	3	4	3	2	1	4	1	2	2	1	1	1	2	1	4
7	6	6	7	7	3	6	4	4	3	3	3	4	5	2	3	3	3	1	4	3	1	1	2	3	1	5
4	4	2	2	2	2	2	3	3	1	1	3	4	5	1	1	1	1	5	3	3	3	3	1	3	3	2
1	2	2	4	4	4	1	2	1	3	4	2	1	2	1	1	2	3	5	1	4	1	1	1	6	1	2
6	6	6	7	6	7	6	4	4	2	2	2	2	4	2	2	2	2	4	2	2	2	2	2	5	1	4
6	2	2	6	6	6	2	4	4	1	1	1	1	5	1	1	2	1	2	1	1	2	2	1	4	1	3
6	6	5	6	2	2	6	4	4	3	3	3	3	5	1	3	3	3	1	1	1	1	3	1	2	3	3
6	6	6	7	2	2	6	4	4	1	1	1	1	5	1	1	1	2	1	1	1	1	1	1	2	3	3
6	6	3	6	6	2	6	3	4	3	3	1	1	5	2	2	2	2	1	2	2	2	2	2	4	1	2
5	4	3	3	3	3	2	5	2	3	3	1	3	5	1	1	3	3	3	2	1	1	1	2	5	1	2
7	1	1	7	7	7	1	4	4	1	1	1	1	5	1	1	1	1	5	1	1	1	1	1	4	1	1
7	6	6	7	3	2	5	4	4	2	2	2	1	3	2	3	3	4	2	3	3	1	1	1	4	1	3
3	4	4	3	2	2	4	4	4	3	3	3	3	5	2	3	2	2	1	3	2	1	1	2	4	1	3
7	7	6	2	2	3	5	5	5	3	3	3	3	4	1	1	3	3	3	3	3	1	1	1	5	2	1
6	5	3	3	6	3	2	4	3	2	2	2	2	5	1	1	2	2	3	2	2	1	1	1	4	1	1
6	5	5	6	6	5	3	4	4	3	2	1	1	5	1	1	2	3	3	2	2	1	1	2	2	3	4
5	3	5	5	6	4	2	3	3	1	1	2	1	5	2	3	1	2	2	2	2	1	1	2	4	1	2
3	2	2	3	7	3	1	4	4	3	3	3	3	5	3	3	3	3	3	3	3	3	3	2	3	1	2
6	6	5	3	2	2	5	3	3	1	1	1	1	5	3	2	2	3	1	3	2	2	2	2	4	1	2
4	4	4	4	4	4	4	4	4	1	1	1	1	4	1	1	1	1	3	1	1	1	1	2	4	1	2
7	3	3	6	5	6	3	4	4	3	1	1	1	5	1	1	2	2	3	2	2	1	1	2	4	1	2
5	3	3	5	5	5	3	3	3	3	3	3	3	4	1	1	3	3	3	3	3	1	1	2	4	1	2
6	6	6	2	2	2	6	4	4	1	2	3	3	5	2	2	4	4	4	3	2	1	2	1	4	1	4
7	7	7	7	7	7	7	5	5	3	2	2	2	5	1	1	2	2	1	1	1	1	1	2	4	1	3
7	7	7	7	7	7	7	4	4	2	2	2	2	3	3	3	1	1	1	4	4	1	1	1	5	1	4
3	5	5	3	3	3	5	5	5	4	3	3	3	4	2	2	2	2	1	3	2	2	2	2	2	3	4
6	5	4	5	2	3	4	4	4	4	2	4	3	5	1	1	4	2	1	3	2	1	1	1	4	1	2
7	5	5	5	4	3	4	4	4	3	3	3	3	4	1	3	3	3	1	3	4	1	2	1	4	2	4
6	7	7	6	6	7	7	4	4	4	3	3	3	4	1	1	2	3	1	4	2	1	1	1	4	1	4
5	4	2	5	3	2	1	1	1	2	2	2	3	5	1	2	2	2	2	3	3	1	1	2	4	1	3
7	6	6	7	4	5	5	4	4	3	3	3	2	4	3	3	2	2	3	3	3	2	2	2	2	1	2
5	7	5	3	3	5	6	5	4	4	3	3	3	5	2	1	1	2	3	1	1	1	1	1	4	1	2
6	3	2	2	3	3	4	3	3	3	2	3	3	4	2	1	3	3	4	4	3	1	1	1	2	3	4
7	3	5	3	5	3	3	3	4	3	2	2	2	4	2	2	2	2	3	2	2	1	1	2	2	3	3
3	6	5	3	4	5	5	4	4	3	3	3	3	4	3	2	3	2	1	2	1	2	2	1	4	1	2
6	5	6	6	6	6	6	4	4	3	3	3	3	4	1	1	2	3	3	3	2	1	1	1	3	1	3
5	5	5	6	5	6	3	3	3	4	3	4	3	5	2	3	2	2	2	2	4	1	1	1	4	1	2
6	4	4	7	6	6	6	4	4	1	1	3	2	3	1	1	1	1	1	1	2	1	1	1	2	1	4
5	5	4	5	5	3	3	3	3	1	2	1	3	5	3	4	3	4	3	3	3	1	3	1	3	1	2
7	1	1	7	7	7	1	4	4	1	1	1	1	5	1	1	1	1	1	1	1	1	1	1	4	1	2
3	5	1	2	3	3	5	3	3	2	2	2	2	4	2	2	2	2	3	2	2	2	2	2	4	1	2
5	3	3	5	5	5	3	3	3	2	3	2	2	3	3	2	2	2	3	2	3	1	1	2	4	1	3
5	6	5	1	6	6	6	4	4	3	3	3	3	5	3	1	3	3	1	4	3	1	1	1	4	1	3
7	5	5	7	4	7	7	4	4	3	3	3	3	5	2	1	3	2	1	2	2	1	1	2	4	1	4
5	3	3	5	5	5	3	4	4	3	3	3	3	3	2	2	2	2	3	2	2	2	2	1	3	1	2
6	4	3	2	7	5	3	5	4	3	3	3	3	5	1	1	2	2	1	2	2	1	1	2	3	1	3
7	1	3	7	7	7	2	4	3	3	4	3	3	5	2	2	2	2	2	2	1	1	1	1	3	1	2
6	5	3	1	2	1	2	3	3	1	1	1	1	5	1	1	3	3	1	1	1	2	1	1	3	1	2
7	1	1	7	7	7	6	4	4	4	4	4	4	5	2	2	4	4	3	4	4	1	1	1	4	1	2
6	2	2	2	2	2	2	3	3	1	1	1	1	5	1	1	1	1	1	1	1	1	1	1	3	1	2
7	6	5	7	4	5	2	4	3	1	1	1	1	5	1	1	2	1	5	1	1	1	1	2	2	3	3
6	7	5	6	6	6	6	4	4	3	3	3	3	5	2	1	4	3	1	4	4	1	1	2	3	1	4
7	7	6	4	4	4	3	4	1	1	2	3	3	5	1	2	2	1	2	2	2	1	1	1	3	1	2
3	1	1	7	2	3	6	3	1	1	2	1	1	5	1	1	3	3	2	2	2	1	1	1	4	1	3
7	6	5	6	6	6	6	4	5	3	3	3	3	5	1	1	1	1	1	2	2	1	1	2	3	3	2
3	1	1	3	3	3	1	1	1	3	3	3	3	5	2	3	3	1	4	2	2	1	1	1	2	1	1
7	1	1	7	7	7	1	3	3	3	3	3	3	5	1	2	1	1	1	1	1	1	1	2	4	1	3
6	6	6	6	6	3	6	4	4	1	1	1	1	5	1	1	1	1	1	1	1	1	1	1	4	2	3
4	4	4	4	4	4	4	4	4	3	2	4	4	3	4	3	4	2	3	4	3	3	1	1	3	1	2
6	2	2	6	6	6	6	4	4	3	3	3	3	5	1	1	3	3	3	3	3	1	1	1	4	1	2
1	6	6	2	2	2	6	1	1	4	4	3	3	5	1	1	4	3	1	3	3	1	1	1	4	1	3
4	4	4	5	4	4	4	4	4	3	3	3	3	3	2	1	2	2	3	3	3	2	2	1	4	1	3
4	4	4	4	4	4	4	4	4	2	2	2	2	4	2	2	2	2	4	2	2	2	2	2	4	1	4
6	6	6	6	6	6	5	4	4	3	3	3	3	5	1	1	2	2	3	2	2	1	1	1	4	1	2
7	7	7	7	6	6	6	4	4	2	2	2	2	5	3	3	4	3	2	3	2	4	4	2	5	1	3
4	5	3	3	6	6	3	4	4	3	3	3	3	3	2	4	4	4	3	3	3	1	1	1	6	1	4
7	1	1	7	7	7	1	4	4	1	1	1	1	5	1	1	2	2	3	1	2	2	2	1	3	1	2
7	5	5	3	3	3	5	4	4	3	3	3	3	5	3	3	3	3	1	3	3	1	1	1	3	1	2
3	5	5	6	6	3	5	3	3	3	2	3	3	5	1	1	2	1	4	2	1	1	1	1	3	1	2
7	2	3	7	5	3	5	4	4	1	1	1	1	5	1	1	2	1	1	2	1	2	2	2	4	1	2
5	4	4	4	2	4	3	3	1	1	1	1	1	5	1	1	1	1	3	3	1	1	1	1	3	3	2
2	1	2	1	4	1	1	1	1	3	1	2	2	5	2	3	3	3	1	3	3	3	3	2	4	1	2
5	5	3	3	3	1	1	3	3	1	1	1	1	4	1	1	1	1	1	1	1	1	1	1	4	2	2
4	4	4	4	4	4	4	4	4	3	3	3	3	5	2	2	2	2	3	2	2	2	2	1	4	1	2
6	2	2	5	5	5	3	3	3	3	3	3	3	5	3	3	3	3	1	3	3	1	1	2	4	2	4
7	7	7	7	7	7	7	6	6	4	4	4	4	5	4	4	4	4	5	4	4	1	1	1	2	3	4
7	6	6	6	2	2	6	4	4	1	1	1	1	5	1	1	1	1	1	1	1	1	1	1	3	1	3
4	5	6	5	2	1	3	3	3	1	3	3	3	5	3	1	3	2	5	3	2	3	2	1	4	1	2
4	4	4	4	4	4	4	2	3	1	1	1	1	5	2	2	2	2	4	2	2	2	2	2	4	1	2
7	6	6	7	6	6	6	4	4	3	3	3	3	5	1	1	1	1	1	1	1	1	1	1	5	1	4
7	7	7	7	7	2	7	4	4	4	3	3	3	5	1	1	1	2	1	1	1	1	1	2	2	3	3
4	4	4	4	4	4	4	4	4	3	3	3	3	4	2	2	2	2	3	2	2	2	2	2	4	1	2
7	6	6	7	7	7	6	4	4	1	1	1	1	5	1	1	3	3	1	3	2	1	1	1	3	1	2
4	6	6	6	2	6	6	4	4	2	2	3	4	5	1	1	2	3	2	3	1	1	1	1	4	1	2
7	6	5	7	2	2	6	4	4	4	3	4	3	4	3	3	1	3	1	3	3	1	1	1	4	1	3
7	6	1	7	3	3	1	4	4	1	1	3	1	5	1	1	1	1	1	3	3	1	1	1	3	3	3
7	1	7	7	7	7	6	3	3	4	1	4	4	5	1	1	1	1	1	1	1	1	1	2	4	1	4
4	4	4	4	4	4	4	4	4	3	3	3	3	3	2	2	2	2	3	2	2	2	2	1	3	1	2
3	5	3	3	3	3	3	3	3	2	2	2	2	3	2	2	2	2	1	2	1	1	1	1	3	1	2
7	6	6	7	7	7	6	4	4	3	3	3	3	3	1	1	1	1	1	3	3	1	1	1	5	1	4
6	5	4	3	3	3	3	4	4	3	1	3	3	3	1	1	2	3	3	3	3	1	1	1	2	3	4
7	1	1	7	4	7	1	4	4	2	2	3	3	4	1	1	4	4	1	3	3	1	1	1	4	1	5
7	5	5	6	7	7	7	4	4	3	2	2	3	4	2	1	1	4	3	4	3	1	1	2	3	1	4
6	6	6	7	7	6	6	4	4	1	1	1	1	5	4	4	3	4	1	4	4	3	3	1	3	1	1
4	6	6	2	2	5	6	4	4	3	3	3	3	5	3	2	3	4	1	3	2	3	3	2	4	1	3
7	4	6	2	4	5	4	6	6	3	3	3	3	3	1	1	3	3	4	3	3	1	1	1	4	1	4
6	6	2	6	2	6	7	3	4	1	3	3	4	5	2	4	4	3	1	4	3	1	1	2	4	1	2
2	2	2	2	3	3	3	1	1	1	1	1	1	4	2	2	3	3	2	1	1	3	3	2	4	1	2
7	1	1	7	7	7	1	1	1	1	1	1	1	5	1	1	1	1	5	1	1	1	1	1	3	1	2
4	2	2	6	2	2	2	4	1	1	1	1	1	5	3	1	3	2	1	3	3	1	1	1	3	1	2
6	6	5	3	4	6	6	4	4	1	2	2	1	5	1	1	2	3	2	3	2	1	1	2	2	1	2
5	5	4	5	7	3	5	3	3	3	3	3	3	5	2	2	2	1	3	2	2	1	1	1	3	1	2
3	2	2	3	2	3	1	4	3	1	1	3	1	3	1	1	3	1	1	2	3	3	3	1	4	1	3
6	3	2	4	5	3	3	3	3	4	3	3	2	5	2	1	3	4	1	1	4	1	1	1	4	1	2
6	3	5	7	7	2	5	3	4	3	3	1	1	4	1	1	1	1	1	1	1	2	1	2	4	1	2
7	7	7	7	7	7	7	6	6	3	3	4	4	4	1	1	4	4	2	4	4	1	1	2	5	1	4
7	6	1	4	4	4	6	4	3	1	1	1	1	5	4	4	3	4	1	4	4	3	4	2	3	1	2
4	4	4	4	7	4	5	4	4	3	3	2	3	5	2	2	2	2	3	2	2	1	2	2	3	1	4
5	5	5	3	6	3	2	3	3	1	1	2	2	5	3	3	3	3	2	3	3	4	3	2	4	1	3
6	6	6	7	4	2	3	4	3	4	3	4	3	5	1	1	1	3	1	1	4	1	1	2	4	1	2
7	6	6	2	6	6	6	4	4	1	4	4	4	5	4	1	4	4	3	4	4	1	4	2	3	1	4
6	5	3	5	3	3	3	4	4	1	1	1	1	5	3	3	3	3	2	3	3	1	1	1	4	1	2
7	1	1	7	7	7	1	5	5	3	3	3	3	5	2	2	2	2	1	2	2	2	2	1	4	1	4
7	7	7	7	7	7	1	4	4	4	4	4	4	5	1	1	4	4	3	4	4	1	1	1	4	1	2
7	7	7	7	7	1	7	4	4	4	1	4	4	5	1	1	4	4	1	4	4	1	1	1	3	2	2
6	2	2	6	6	6	2	2	2	1	1	2	2	5	2	2	2	2	4	2	2	2	2	2	3	1	4
5	5	5	3	3	3	5	4	4	3	3	3	3	4	1	1	1	3	2	2	3	1	1	1	4	2	1
5	3	6	6	6	2	2	3	3	4	3	3	3	5	2	2	1	2	1	2	2	1	1	2	4	1	2
3	4	4	1	4	5	3	2	2	4	4	3	3	4	3	3	3	3	1	3	3	3	3	1	3	1	2
6	2	2	7	7	6	1	1	1	1	1	1	1	4	1	1	1	1	4	1	1	1	1	1	2	3	4
7	6	6	7	7	7	6	4	4	3	3	3	3	5	1	1	1	1	1	2	2	1	1	2	3	1	4
7	6	6	7	6	6	6	6	6	4	4	4	4	5	1	3	4	4	1	3	3	4	3	2	4	1	4
7	5	6	7	7	7	6	4	4	1	3	3	1	5	1	1	4	4	1	4	4	4	4	1	4	1	2
6	6	6	5	6	3	6	4	3	1	1	1	1	3	1	1	3	2	3	3	3	1	1	1	2	1	4
3	5	7	4	4	4	5	3	3	3	3	3	4	5	3	3	3	3	3	3	3	3	3	1	4	1	2
6	2	2	4	2	2	2	3	3	1	1	1	1	5	3	3	1	2	1	3	3	1	1	1	4	1	3
6	4	5	2	4	6	3	4	4	4	3	3	4	5	4	4	2	4	3	4	4	1	1	1	4	1	3
5	6	6	5	4	3	7	4	4	1	1	1	1	5	2	2	2	2	1	3	2	4	2	1	4	1	4
4	4	4	4	4	4	4	4	4	3	3	2	1	4	2	2	2	2	3	2	2	2	2	1	2	1	4
3	5	5	2	3	3	3	4	4	3	3	3	3	5	3	3	2	3	2	3	3	1	1	1	4	1	2
6	5	5	6	6	6	5	4	4	3	2	3	3	4	2	2	2	2	1	2	2	1	1	2	5	1	3
5	6	5	6	7	2	3	4	4	3	4	3	3	3	4	3	4	3	1	4	4	2	3	2	4	1	2
6	4	1	2	2	2	3	4	3	3	3	2	3	4	2	2	3	2	2	3	3	1	1	2	3	1	3
6	5	6	6	6	6	5	4	4	3	3	3	3	4	3	2	3	4	2	4	4	1	1	1	4	1	2
7	7	7	4	4	4	5	4	3	1	1	1	3	5	2	2	1	1	3	1	1	1	1	2	4	1	3
3	5	3	5	4	5	3	2	1	3	2	3	3	5	2	2	3	4	2	2	3	2	4	1	2	3	4
6	3	3	7	7	6	5	4	4	1	2	2	2	5	1	1	3	2	1	3	3	3	3	1	3	1	3
6	2	2	6	6	6	2	2	2	2	2	2	2	4	2	2	2	2	4	2	2	2	2	1	4	1	1
7	2	5	1	6	1	1	4	2	4	2	3	3	5	1	2	4	2	5	4	3	1	1	1	4	1	3
6	6	6	6	6	4	5	4	4	3	3	3	3	5	2	2	2	3	2	3	2	1	1	1	1	3	2
3	3	2	4	3	2	2	2	2	3	2	3	3	3	3	3	3	3	2	3	3	1	1	1	4	2	4
4	4	4	3	3	3	5	4	4	3	3	3	3	5	3	3	3	4	1	3	3	3	3	2	4	2	2
7	7	7	7	7	7	7	5	6	4	3	3	3	4	1	1	4	4	1	4	3	1	1	1	5	1	4
7	6	6	6	6	5	5	4	4	2	2	2	2	4	2	3	3	2	3	3	3	2	3	2	4	1	2
6	5	6	6	4	6	5	4	4	4	3	3	3	5	4	4	4	3	1	3	3	4	4	2	4	1	2
7	1	1	7	7	7	1	1	1	3	3	3	3	4	2	1	3	1	1	2	3	1	2	2	2	3	3
4	4	4	4	4	4	4	4	4	3	3	3	3	5	1	1	2	3	4	2	2	1	1	2	4	1	2
6	2	2	6	6	6	2	4	4	1	1	1	1	5	3	3	3	3	1	3	3	3	3	1	3	1	2
6	7	7	1	1	1	3	3	4	3	3	2	3	5	4	4	2	2	2	4	4	1	1	2	5	1	4
3	5	5	3	4	4	6	4	5	3	3	4	3	4	1	1	3	2	4	2	2	1	1	2	2	3	4
5	6	6	6	6	6	6	4	4	3	3	3	3	5	3	3	3	3	3	3	3	1	1	1	3	1	1
7	7	7	7	7	7	7	6	6	2	2	2	1	5	1	1	1	1	1	2	2	1	1	1	3	1	2
7	7	7	6	1	6	7	4	4	4	3	4	3	5	2	1	3	2	2	3	2	1	1	2	4	1	2
7	1	1	7	7	7	1	1	1	1	1	1	1	5	1	1	1	1	5	1	1	1	1	2	5	1	2
7	6	6	6	6	6	6	4	3	3	3	3	3	4	2	3	4	3	3	4	2	4	4	2	2	3	4
7	4	4	6	7	7	5	4	4	1	1	1	1	5	1	3	2	2	3	3	3	1	1	1	4	1	2
5	6	6	5	2	2	3	4	4	2	2	2	3	2	3	3	3	3	3	4	3	1	1	1	2	3	4
7	7	7	7	7	7	7	4	4	1	1	1	1	5	4	4	4	4	5	4	4	4	4	1	2	1	3
4	4	4	4	4	4	4	4	4	1	1	3	2	5	3	3	1	3	3	3	3	1	1	2	2	3	2
7	7	7	7	7	7	7	6	6	1	1	1	1	5	2	2	1	1	3	1	1	1	1	1	4	1	4
7	6	6	6	6	5	3	4	4	2	2	3	3	4	1	1	3	2	1	2	2	2	2	2	4	1	2
4	4	4	4	4	4	4	4	4	3	3	3	3	4	3	3	3	3	3	3	3	3	3	3	2	3	4
6	1	1	7	7	7	1	2	2	1	1	3	1	5	3	2	3	3	1	3	2	3	3	1	4	1	2
1	1	1	7	7	7	1	1	1	3	3	4	3	5	1	1	1	1	1	2	1	1	1	1	4	1	2
7	1	1	7	7	7	1	1	1	1	1	1	1	5	1	1	1	1	5	1	1	1	1	1	3	1	1
6	6	6	6	4	5	6	4	4	3	3	3	3	4	3	2	2	2	1	3	3	1	1	1	4	1	4
6	5	6	5	3	6	6	4	4	2	3	2	2	5	2	1	2	2	3	2	2	1	1	1	3	1	3
7	1	1	7	7	7	2	1	2	2	2	2	2	3	2	2	2	2	4	2	2	2	2	2	4	1	2
7	6	6	7	7	4	5	4	4	2	2	3	3	4	1	3	3	3	5	3	3	1	1	2	3	3	4
1	6	5	1	2	3	4	4	4	3	3	3	4	5	2	2	4	2	1	4	2	3	1	2	4	1	4
7	7	7	7	7	7	7	4	3	4	2	3	3	5	1	1	1	1	1	3	2	2	2	1	3	1	1
2	5	5	3	3	3	5	4	3	3	3	3	3	5	1	1	4	4	1	4	4	1	1	2	1	3	3
6	2	2	6	6	6	2	4	4	4	4	4	4	1	3	2	3	3	2	3	3	1	1	2	4	1	2
6	3	2	6	6	6	2	4	4	4	3	3	3	5	1	1	1	3	4	4	4	1	1	1	3	1	2
7	7	7	7	7	6	5	4	4	3	3	3	3	4	1	2	3	2	2	3	3	1	1	1	2	3	4
7	6	5	6	6	6	5	4	4	3	3	3	3	5	2	2	2	3	1	3	2	1	1	1	3	1	2
4	5	3	3	4	2	3	4	3	3	2	2	2	1	2	1	3	3	1	2	2	1	1	1	1	3	5
6	2	3	3	2	3	2	2	2	4	3	3	3	5	3	3	3	3	5	4	4	1	1	1	4	1	3
3	4	4	4	4	4	4	4	4	3	3	3	3	3	3	3	2	2	3	2	2	1	1	2	3	1	3
7	7	7	7	7	7	7	4	4	4	4	4	4	5	1	1	1	1	1	1	1	1	1	1	3	1	4
7	6	6	6	6	2	4	4	4	3	3	4	3	5	2	1	1	1	1	2	2	1	1	2	4	1	4
6	6	6	7	7	7	6	4	4	3	3	2	2	4	2	2	2	3	1	2	2	2	2	1	4	1	2
5	3	3	5	5	3	3	1	2	2	2	2	2	5	2	3	3	3	3	3	2	3	2	2	2	1	2
1	7	7	1	1	1	7	4	4	4	4	3	3	5	4	4	4	4	5	4	4	4	1	2	2	3	2
7	2	3	6	7	6	6	5	5	3	1	2	3	4	2	1	3	2	2	2	2	1	1	2	4	1	4
6	4	2	1	6	6	2	4	4	1	1	1	1	3	3	3	2	2	3	2	2	2	2	1	4	1	3
7	4	4	4	4	4	4	6	5	3	2	4	3	5	1	1	1	1	1	2	2	1	1	2	1	3	3
1	1	1	1	1	1	2	2	2	3	3	3	3	4	3	3	3	3	4	3	4	1	1	2	4	1	2
6	4	4	4	4	4	4	4	4	4	3	3	3	5	1	1	1	1	1	1	1	1	1	2	4	1	2
2	2	2	2	5	5	3	4	4	1	1	1	1	3	4	4	1	3	5	3	3	1	1	1	3	1	3
7	5	5	7	7	7	5	5	5	3	3	3	3	5	1	1	1	3	3	2	2	1	1	1	4	1	4
4	5	4	6	6	6	1	3	3	3	4	3	3	5	1	1	1	1	1	3	3	1	1	2	4	1	3
7	1	1	7	7	5	2	4	4	1	1	2	1	5	2	2	2	2	1	2	2	1	1	1	4	1	2
6	4	5	6	6	6	3	4	3	2	2	3	3	4	1	2	2	2	2	2	1	1	1	1	5	1	4
7	6	6	7	7	5	5	4	4	4	4	4	4	5	3	3	2	2	5	3	3	1	1	2	4	1	3
7	4	6	4	7	7	6	4	4	1	1	3	2	5	1	1	2	2	4	2	2	2	3	2	5	1	4
3	4	2	3	4	2	2	3	3	1	1	1	1	5	1	1	1	2	1	2	2	1	1	2	4	1	2
7	3	5	5	7	4	5	4	3	1	1	2	1	5	2	1	2	2	1	2	1	1	1	2	3	3	3
7	3	6	7	1	7	6	4	4	3	3	3	3	4	1	1	1	1	1	1	2	1	1	1	3	4	1
6	2	2	3	3	2	2	3	3	1	1	1	1	5	1	1	1	1	1	1	1	1	1	2	4	1	2
6	2	1	6	6	2	2	4	4	1	2	1	2	5	1	1	2	3	1	1	1	3	4	1	4	1	2
7	7	7	7	7	7	7	4	4	4	4	3	3	5	1	3	3	3	1	3	2	1	1	2	4	1	4
7	6	5	6	6	6	2	3	3	3	2	3	3	5	2	1	1	2	1	2	2	1	1	2	2	3	3
7	6	5	7	7	7	5	4	4	1	3	3	3	3	1	2	2	2	3	3	2	1	1	2	3	1	2
7	3	3	7	5	5	3	4	3	1	1	2	2	3	1	1	2	1	3	2	2	2	1	2	4	1	2
6	6	6	7	1	1	1	3	3	1	1	2	1	4	3	3	3	3	2	3	3	3	3	1	4	1	1
4	4	4	4	4	4	4	4	4	3	3	1	3	5	3	1	4	4	3	2	2	3	1	1	3	1	3
6	3	2	5	5	3	2	4	4	1	1	1	1	5	1	1	1	1	1	1	1	1	1	2	4	1	2
7	1	2	5	3	3	2	4	3	2	2	1	3	5	1	1	2	1	1	3	2	1	1	1	4	1	1
7	6	6	3	3	6	6	4	4	3	3	3	3	5	2	2	3	2	3	3	3	3	2	1	4	1	4
6	4	4	5	6	6	7	4	5	4	3	4	3	2	2	3	3	3	2	3	3	1	1	1	4	1	4
6	6	6	3	4	6	5	4	4	3	3	3	3	5	1	2	2	2	2	3	4	1	1	1	4	1	4
5	3	5	7	3	3	5	4	4	1	1	1	2	5	3	1	3	3	1	2	1	1	1	2	4	1	3
7	6	6	7	7	7	6	4	4	1	1	1	1	3	2	1	4	1	4	1	4	4	1	2	4	1	4
6	6	6	7	6	6	6	4	4	4	3	3	3	4	1	1	3	2	1	2	1	1	1	2	4	1	4
6	6	6	6	6	6	5	6	6	1	1	1	1	5	3	3	1	3	3	3	3	1	1	1	4	1	2
6	6	6	6	7	5	6	4	4	1	1	1	1	4	1	1	1	2	4	1	1	1	1	2	4	1	2
6	5	5	2	1	6	5	4	4	3	3	4	4	5	4	1	2	1	1	2	3	1	1	1	4	1	2
7	6	6	7	7	7	7	4	4	3	1	3	1	5	2	3	1	1	3	2	4	3	1	2	4	1	2
6	6	6	6	6	6	6	6	6	1	1	1	1	5	3	3	3	3	3	3	3	3	3	1	4	1	2
5	6	5	4	3	2	6	4	3	1	3	4	3	5	2	1	4	3	1	4	2	1	1	2	4	1	4
4	4	4	4	4	3	4	3	4	1	1	1	1	4	1	1	1	1	5	1	1	1	1	2	4	1	2
3	3	3	3	4	5	1	3	3	2	3	3	3	5	1	1	3	3	2	2	2	1	1	2	2	3	3
7	3	2	1	2	2	1	2	2	3	1	3	4	5	1	1	3	2	2	1	2	1	1	2	4	1	2
7	3	5	2	2	2	6	5	6	3	3	3	3	5	4	3	3	3	1	3	2	3	3	1	4	1	4
6	6	6	6	6	6	6	6	6	1	1	1	1	5	3	3	3	3	2	3	3	3	3	1	4	1	2
6	1	2	7	7	2	1	1	1	1	1	1	1	5	1	1	1	1	1	1	1	1	1	2	4	1	2
7	4	5	6	4	4	6	2	4	3	3	3	3	5	2	2	1	1	2	2	1	1	1	1	3	1	2
6	6	3	3	3	2	1	4	4	3	3	3	3	5	1	1	1	1	1	1	1	1	1	2	3	3	4
6	5	2	4	2	2	3	3	3	3	3	3	3	5	1	3	2	1	3	2	1	1	1	2	4	1	2
6	6	7	6	2	2	1	4	1	1	2	1	3	5	1	1	2	1	5	3	2	1	1	1	4	2	3
6	4	3	3	1	4	4	4	4	3	3	3	3	5	1	1	2	3	2	2	2	1	1	2	3	1	2
5	4	4	5	5	5	5	4	4	3	3	3	3	3	2	2	3	3	2	3	3	1	1	1	3	1	3
3	4	3	5	6	2	2	2	2	1	1	1	1	5	1	1	2	2	2	2	1	1	1	2	2	2	3
7	6	2	2	3	3	5	4	4	3	3	3	4	3	3	2	3	3	3	3	3	1	1	1	5	2	5
7	4	4	4	4	4	4	4	4	1	1	1	2	5	1	1	1	1	1	1	1	1	1	1	4	1	3
6	5	2	6	2	2	5	3	3	3	3	3	3	4	3	3	2	3	2	3	3	2	3	1	4	1	1
6	4	4	7	6	4	5	4	4	3	3	3	2	5	1	1	1	1	1	3	2	1	1	2	4	1	2
7	1	1	7	7	7	1	4	4	4	4	4	4	5	3	3	3	1	1	2	2	3	3	1	4	1	3
7	4	1	7	7	7	1	4	4	1	2	2	2	5	2	2	2	2	1	2	2	1	1	1	4	1	2
7	6	6	7	7	7	6	4	3	1	1	1	1	5	1	2	1	1	1	2	1	1	1	1	4	1	3
7	6	5	3	7	2	1	3	3	4	4	4	4	5	4	4	4	4	1	4	4	1	1	2	4	1	2
7	3	1	7	7	6	5	4	3	3	2	2	3	5	1	1	2	2	3	1	2	1	1	1	3	1	2
4	4	4	4	4	2	6	6	5	4	4	4	4	4	3	3	4	4	2	4	4	4	4	1	5	1	4
7	5	6	7	7	3	3	2	4	3	3	4	1	5	2	2	3	2	1	2	3	1	1	1	4	1	2
7	7	7	7	7	7	3	4	4	4	3	3	3	5	3	3	2	3	1	3	3	1	1	2	4	1	3
7	6	6	6	6	6	6	4	2	3	3	4	3	4	2	2	2	2	4	3	2	1	1	1	4	4	4
6	6	6	6	6	6	6	4	4	4	4	4	3	5	1	1	2	2	2	3	2	2	1	1	4	1	2
7	5	5	7	7	7	5	4	4	3	2	3	2	4	1	1	2	1	1	2	2	2	1	1	4	1	2
3	3	3	7	6	1	2	4	3	1	2	1	1	4	1	2	3	3	1	1	1	4	4	1	4	1	2
6	6	6	2	6	2	6	3	3	3	3	4	3	3	3	2	3	4	2	3	2	4	2	2	4	1	2
7	4	4	5	7	7	5	4	4	3	3	3	3	3	1	1	3	3	1	3	2	1	1	1	5	1	4
2	2	2	2	2	2	2	2	2	3	3	3	3	3	3	3	2	2	4	3	3	1	1	1	4	1	2
5	5	3	3	3	3	3	4	4	3	3	3	3	5	1	1	1	1	1	1	1	1	1	2	3	1	2
6	5	5	6	6	5	5	4	4	1	1	1	1	5	3	3	3	3	2	3	3	3	3	1	4	1	2
4	5	5	4	4	5	3	4	4	4	1	2	1	4	3	3	1	2	2	3	3	1	1	1	4	1	2
4	4	4	4	4	4	4	4	4	3	3	3	3	3	2	2	2	2	3	2	2	2	2	1	3	1	1
4	5	3	4	5	2	3	3	3	3	3	3	2	5	2	1	3	3	2	3	3	2	2	1	2	3	5
[truncated: 1,835 more rows]
